# Supplementary material for: 4D MRI: Robust sorting of free breathing MRI slices for use in interventional settings
Source: PLoS One. 2020 Jun 22;15(6):e0235175. doi: 10.1371/journal.pone.0235175 (PMC7307760; doi:10.1371/journal.pone.0235175)
Supplement: S1 File — Reconstruction results of the experiments for all 4D MRI reconstructions and tested parameters. (CSV) [file pone.0235175.s001.csv]

ID	date	proband_ID	reconstructionRate	method	reference	method_simMeasure	method_threashold
0	2018-02-14	0	0.15372589890568	our	ref1	TM_CCOEFF_NORMED	0.5
1	2018-04-24	1	0.19589397089397098	our	ref1	TM_CCOEFF_NORMED	0.5
2	2018-04-24	1	0.2052475247524752	our	ref2	TM_CCOEFF_NORMED	0.5
3	2018-05-07	2	0.0842376237623762	our	ref1	TM_CCOEFF_NORMED	0.5
4	2018-05-07	2	0.4020359281437126	our	ref2	TM_CCOEFF_NORMED	0.5
5	2018-05-07	3	0.10723104056437383	our	ref1	TM_CCOEFF_NORMED	0.5
6	2018-05-07	3	0.27434507678410114	our	ref2	TM_CCOEFF_NORMED	0.5
7	2018-05-08	1	0.09802188552188562	our	ref1	TM_CCOEFF_NORMED	0.5
8	2018-05-08	1	0.26069023569023564	our	ref2	TM_CCOEFF_NORMED	0.5
9	2018-05-23	4	0.5166919886666941	our	ref1	TM_CCOEFF_NORMED	0.5
10	2018-05-23	4	0.16667351045045786	our	ref2	TM_CCOEFF_NORMED	0.5
11	2018-05-23	0	0.23892640251412067	our	ref1	TM_CCOEFF_NORMED	0.5
12	2018-05-23	0	0.32080519811440944	our	ref2	TM_CCOEFF_NORMED	0.5
13	2018-05-24	5	0.2180730258560447	our	ref1	TM_CCOEFF_NORMED	0.5
14	2018-05-24	5	0.15064102564102566	our	ref2	TM_CCOEFF_NORMED	0.5
15	2018-05-25	6	0.24030612244897953	our	ref1	TM_CCOEFF_NORMED	0.5
16	2018-05-25	6	0.325353218210361	our	ref2	TM_CCOEFF_NORMED	0.5
17	2018-06-04	7	0.5866480936903473	our	ref1	TM_CCOEFF_NORMED	0.5
18	2018-06-04	7	0.3930764071609142	our	ref2	TM_CCOEFF_NORMED	0.5
19	2018-06-04	0	0.6121978265690841	our	ref1	TM_CCOEFF_NORMED	0.5
20	2018-06-04	0	0.47926369483255715	our	ref2	TM_CCOEFF_NORMED	0.5
21	2018-06-04	5	0.1822810590631364	our	ref1	TM_CCOEFF_NORMED	0.5
22	2018-06-04	5	0.121377095409682	our	ref2	TM_CCOEFF_NORMED	0.5
23	2018-06-05	6	0.22326180971390552	our	ref1	TM_CCOEFF_NORMED	0.5
24	2018-06-05	6	0.24883566200931473	our	ref2	TM_CCOEFF_NORMED	0.5
25	2018-06-05	7	0.23984588961611653	our	ref1	TM_CCOEFF_NORMED	0.5
26	2018-06-05	7	0.14097386622104624	our	ref2	TM_CCOEFF_NORMED	0.5
27	2018-06-07	8	0.5602073712642677	our	ref1	TM_CCOEFF_NORMED	0.5
28	2018-06-07	8	0.6995730591618019	our	ref2	TM_CCOEFF_NORMED	0.5
29	2018-06-07	9	0.2431734578381437	our	ref1	TM_CCOEFF_NORMED	0.5
30	2018-06-07	9	0.3118633276740237	our	ref2	TM_CCOEFF_NORMED	0.5
31	2018-06-08	10	0.1300723842948016	our	ref1	TM_CCOEFF_NORMED	0.5
32	2018-06-08	10	0.5944724720333406	our	ref2	TM_CCOEFF_NORMED	0.5
33	2018-06-08	11	0.2596281540504648	our	ref1	TM_CCOEFF_NORMED	0.5
34	2018-06-08	11	0.7541389995573262	our	ref2	TM_CCOEFF_NORMED	0.5
35	2018-06-08	12	0.2814895947426068	our	ref1	TM_CCOEFF_NORMED	0.5
36	2018-06-08	12	0.3280394304490689	our	ref2	TM_CCOEFF_NORMED	0.5
37	2018-02-14	0	0.043772798332464835	base	ref1	TM_CCOEFF_NORMED	0.5
38	2018-04-24	1	0.02697505197505201	base	ref1	TM_CCOEFF_NORMED	0.5
39	2018-04-24	1	0.11945544554455445	base	ref2	TM_CCOEFF_NORMED	0.5
40	2018-05-07	2	0.08451485148514848	base	ref1	TM_CCOEFF_NORMED	0.5
41	2018-05-07	2	0.2718163672654691	base	ref2	TM_CCOEFF_NORMED	0.5
42	2018-05-07	3	0.06609347442680769	base	ref1	TM_CCOEFF_NORMED	0.5
43	2018-05-07	3	0.19498644986449865	base	ref2	TM_CCOEFF_NORMED	0.5
44	2018-05-08	1	0.04494949494949496	base	ref1	TM_CCOEFF_NORMED	0.5
45	2018-05-08	1	0.10328282828282831	base	ref2	TM_CCOEFF_NORMED	0.5
46	2018-05-23	4	0.32558617008171487	base	ref1	TM_CCOEFF_NORMED	0.5
47	2018-05-23	4	0.02644438056912901	base	ref2	TM_CCOEFF_NORMED	0.5
48	2018-05-23	0	0.1855438060050113	base	ref1	TM_CCOEFF_NORMED	0.5
49	2018-05-23	0	0.1955238459251709	base	ref2	TM_CCOEFF_NORMED	0.5
50	2018-05-24	5	0.005503144654087966	base	ref1	TM_CCOEFF_NORMED	0.5
51	2018-05-24	5	0.017164304993252277	base	ref2	TM_CCOEFF_NORMED	0.5
52	2018-05-25	6	0.14870486656200943	base	ref1	TM_CCOEFF_NORMED	0.5
53	2018-05-25	6	0.17080062794348505	base	ref2	TM_CCOEFF_NORMED	0.5
54	2018-06-04	7	0.41706650157354386	base	ref1	TM_CCOEFF_NORMED	0.5
55	2018-06-04	7	0.11881545684362582	base	ref2	TM_CCOEFF_NORMED	0.5
56	2018-06-04	0	0.46657795520070977	base	ref1	TM_CCOEFF_NORMED	0.5
57	2018-06-04	0	0.26333998669328007	base	ref2	TM_CCOEFF_NORMED	0.5
58	2018-06-04	5	0.011162462791790673	base	ref1	TM_CCOEFF_NORMED	0.5
59	2018-06-04	5	0.012259125802913995	base	ref2	TM_CCOEFF_NORMED	0.5
60	2018-06-05	6	0.00499001996007975	base	ref1	TM_CCOEFF_NORMED	0.5
61	2018-06-05	6	0.018463073852295397	base	ref2	TM_CCOEFF_NORMED	0.5
62	2018-06-05	7	0.0	base	ref1	TM_CCOEFF_NORMED	0.5
63	2018-06-05	7	0.03820266443856468	base	ref2	TM_CCOEFF_NORMED	0.5
64	2018-06-07	8	0.13553193343208159	base	ref1	TM_CCOEFF_NORMED	0.5
65	2018-06-07	8	0.47516772675786356	base	ref2	TM_CCOEFF_NORMED	0.5
66	2018-06-07	9	0.00014148273910585818	base	ref1	TM_CCOEFF_NORMED	0.5
67	2018-06-07	9	0.19365449915110355	base	ref2	TM_CCOEFF_NORMED	0.5
68	2018-06-08	10	0.008115814871682447	base	ref1	TM_CCOEFF_NORMED	0.5
69	2018-06-08	10	0.27479710462820783	base	ref2	TM_CCOEFF_NORMED	0.5
70	2018-06-08	11	0.23470562195661793	base	ref1	TM_CCOEFF_NORMED	0.5
71	2018-06-08	11	0.6849490925188136	base	ref2	TM_CCOEFF_NORMED	0.5
72	2018-06-08	12	0.24046184738955823	base	ref1	TM_CCOEFF_NORMED	0.5
73	2018-06-08	12	0.32849580138736767	base	ref2	TM_CCOEFF_NORMED	0.5
74	2018-02-14	0	0.13699843668577383	our	ref1	TM_CCORR_NORMED	0.5
75	2018-04-24	1	0.18035343035343043	our	ref1	TM_CCORR_NORMED	0.5
76	2018-04-24	1	0.18613861386138608	our	ref2	TM_CCORR_NORMED	0.5
77	2018-05-07	2	0.08550495049504947	our	ref1	TM_CCORR_NORMED	0.5
78	2018-05-07	2	0.3784031936127744	our	ref2	TM_CCORR_NORMED	0.5
79	2018-05-07	3	0.10515873015873012	our	ref1	TM_CCORR_NORMED	0.5
80	2018-05-07	3	0.25582655826558276	our	ref2	TM_CCORR_NORMED	0.5
81	2018-05-08	1	0.10336700336700344	our	ref1	TM_CCORR_NORMED	0.5
82	2018-05-08	1	0.2418771043771044	our	ref2	TM_CCORR_NORMED	0.5
83	2018-05-23	4	0.5178006816408656	our	ref1	TM_CCORR_NORMED	0.5
84	2018-05-23	4	0.1587894715230157	our	ref2	TM_CCORR_NORMED	0.5
85	2018-05-23	0	0.21497430670573736	our	ref1	TM_CCORR_NORMED	0.5
86	2018-05-23	0	0.3126937614133436	our	ref2	TM_CCORR_NORMED	0.5
87	2018-05-24	5	0.21091020265548577	our	ref1	TM_CCORR_NORMED	0.5
88	2018-05-24	5	0.14570681511470995	our	ref2	TM_CCORR_NORMED	0.5
89	2018-05-25	6	0.2330455259026688	our	ref1	TM_CCORR_NORMED	0.5
90	2018-05-25	6	0.30965463108320246	our	ref2	TM_CCORR_NORMED	0.5
91	2018-06-04	7	0.5119950472063148	our	ref1	TM_CCORR_NORMED	0.5
92	2018-06-04	7	0.3745550224423464	our	ref2	TM_CCORR_NORMED	0.5
93	2018-06-04	0	0.458416500332668	our	ref1	TM_CCORR_NORMED	0.5
94	2018-06-04	0	0.47123530716345086	our	ref2	TM_CCORR_NORMED	0.5
95	2018-06-04	5	0.16191446028513234	our	ref1	TM_CCORR_NORMED	0.5
96	2018-06-04	5	0.10034466551778165	our	ref2	TM_CCORR_NORMED	0.5
97	2018-06-05	6	0.19153359946773119	our	ref1	TM_CCORR_NORMED	0.5
98	2018-06-05	6	0.24139221556886226	our	ref2	TM_CCORR_NORMED	0.5
99	2018-06-05	7	0.22243884324374508	our	ref1	TM_CCORR_NORMED	0.5
100	2018-06-05	7	0.14134521654365695	our	ref2	TM_CCORR_NORMED	0.5
101	2018-06-07	8	0.34368737474949906	our	ref1	TM_CCORR_NORMED	0.5
102	2018-06-07	8	0.6943452121634573	our	ref2	TM_CCORR_NORMED	0.5
103	2018-06-07	9	0.17777306168647422	our	ref1	TM_CCORR_NORMED	0.5
104	2018-06-07	9	0.32548104131295985	our	ref2	TM_CCORR_NORMED	0.5
105	2018-06-08	10	0.12064049133581933	our	ref1	TM_CCORR_NORMED	0.5
106	2018-06-08	10	0.5738100460627331	our	ref2	TM_CCORR_NORMED	0.5
107	2018-06-08	11	0.2225763612217796	our	ref1	TM_CCORR_NORMED	0.5
108	2018-06-08	11	0.7565294378043382	our	ref2	TM_CCORR_NORMED	0.5
109	2018-06-08	12	0.2698977729098211	our	ref1	TM_CCORR_NORMED	0.5
110	2018-06-08	12	0.3751825483753195	our	ref2	TM_CCORR_NORMED	0.5
111	2018-02-14	0	0.036633663366336666	base	ref1	TM_CCORR_NORMED	0.5
112	2018-04-24	1	0.0172037422037421	base	ref1	TM_CCORR_NORMED	0.5
113	2018-04-24	1	0.12495049504950495	base	ref2	TM_CCORR_NORMED	0.5
114	2018-05-07	2	0.0850297029702971	base	ref1	TM_CCORR_NORMED	0.5
115	2018-05-07	2	0.2032734530938124	base	ref2	TM_CCORR_NORMED	0.5
116	2018-05-07	3	0.028262786596120026	base	ref1	TM_CCORR_NORMED	0.5
117	2018-05-07	3	0.11056910569105693	base	ref2	TM_CCORR_NORMED	0.5
118	2018-05-08	1	0.04797979797979801	base	ref1	TM_CCORR_NORMED	0.5
119	2018-05-08	1	0.09835858585858581	base	ref2	TM_CCORR_NORMED	0.5
120	2018-05-23	4	0.2556153246006653	base	ref1	TM_CCORR_NORMED	0.5
121	2018-05-23	4	0.011251180552704021	base	ref2	TM_CCORR_NORMED	0.5
122	2018-05-23	0	0.13751220962330657	base	ref1	TM_CCORR_NORMED	0.5
123	2018-05-23	0	0.18465197265044375	base	ref2	TM_CCORR_NORMED	0.5
124	2018-05-24	5	0.002009084556254259	base	ref1	TM_CCORR_NORMED	0.5
125	2018-05-24	5	0.024038461538461564	base	ref2	TM_CCORR_NORMED	0.5
126	2018-05-25	6	0.12052590266875984	base	ref1	TM_CCORR_NORMED	0.5
127	2018-05-25	6	0.04356357927786492	base	ref2	TM_CCORR_NORMED	0.5
128	2018-06-04	7	0.34267141309394833	base	ref1	TM_CCORR_NORMED	0.5
129	2018-06-04	7	0.14894495176185307	base	ref2	TM_CCORR_NORMED	0.5
130	2018-06-04	0	0.35848303393213565	base	ref1	TM_CCORR_NORMED	0.5
131	2018-06-04	0	0.25149700598802394	base	ref2	TM_CCORR_NORMED	0.5
132	2018-06-04	5	0.009125802913990344	base	ref1	TM_CCORR_NORMED	0.5
133	2018-06-04	5	0.016919943600188003	base	ref2	TM_CCORR_NORMED	0.5
134	2018-06-05	6	0.007485029940119792	base	ref1	TM_CCORR_NORMED	0.5
135	2018-06-05	6	0.03297571523619425	base	ref2	TM_CCORR_NORMED	0.5
136	2018-06-05	7	0.0	base	ref1	TM_CCORR_NORMED	0.5
137	2018-06-05	7	0.0014389825001160927	base	ref2	TM_CCORR_NORMED	0.5
138	2018-06-07	8	0.07802561645029182	base	ref1	TM_CCORR_NORMED	0.5
139	2018-06-07	8	0.4486364032412652	base	ref2	TM_CCORR_NORMED	0.5
140	2018-06-07	9	0.009443972835314063	base	ref1	TM_CCORR_NORMED	0.5
141	2018-06-07	9	0.18046123372948508	base	ref2	TM_CCORR_NORMED	0.5
142	2018-06-08	10	0.00557139723623612	base	ref1	TM_CCORR_NORMED	0.5
143	2018-06-08	10	0.131432331651678	base	ref2	TM_CCORR_NORMED	0.5
144	2018-06-08	11	0.17339530765825595	base	ref1	TM_CCORR_NORMED	0.5
145	2018-06-08	11	0.6667109340416113	base	ref2	TM_CCORR_NORMED	0.5
146	2018-06-08	12	0.20591456736035052	base	ref1	TM_CCORR_NORMED	0.5
147	2018-06-08	12	0.22120299379335517	base	ref2	TM_CCORR_NORMED	0.5
148	2018-02-14	0	0.4663366336633663	our	ref1	TM_CCOEFF_NORMED	1
149	2018-04-24	1	0.34173596673596673	our	ref1	TM_CCOEFF_NORMED	1
150	2018-04-24	1	0.34415841584158424	our	ref2	TM_CCOEFF_NORMED	1
151	2018-05-07	2	0.18657425742574263	our	ref1	TM_CCOEFF_NORMED	1
152	2018-05-07	2	0.6068263473053892	our	ref2	TM_CCOEFF_NORMED	1
153	2018-05-07	3	0.2188271604938271	our	ref1	TM_CCOEFF_NORMED	1
154	2018-05-07	3	0.49399277326106594	our	ref2	TM_CCOEFF_NORMED	1
155	2018-05-08	1	0.19747474747474747	our	ref1	TM_CCOEFF_NORMED	1
156	2018-05-08	1	0.5967171717171718	our	ref2	TM_CCOEFF_NORMED	1
157	2018-05-23	4	0.7908676549090461	our	ref1	TM_CCOEFF_NORMED	1
158	2018-05-23	4	0.3794604360859032	our	ref2	TM_CCOEFF_NORMED	1
159	2018-05-23	0	0.3600458657153778	our	ref1	TM_CCOEFF_NORMED	1
160	2018-05-23	0	0.4513101456661146	our	ref2	TM_CCOEFF_NORMED	1
161	2018-05-24	5	0.4333071278825996	our	ref1	TM_CCOEFF_NORMED	1
162	2018-05-24	5	0.38971828609986503	our	ref2	TM_CCOEFF_NORMED	1
163	2018-05-25	6	0.4249607535321821	our	ref1	TM_CCOEFF_NORMED	1
164	2018-05-25	6	0.5998037676609105	our	ref2	TM_CCOEFF_NORMED	1
165	2018-06-04	7	0.733890522622917	our	ref1	TM_CCOEFF_NORMED	1
166	2018-06-04	7	0.6471134499303512	our	ref2	TM_CCOEFF_NORMED	1
167	2018-06-04	0	0.8658682634730539	our	ref1	TM_CCOEFF_NORMED	1
168	2018-06-04	0	0.7049013084941229	our	ref2	TM_CCOEFF_NORMED	1
169	2018-06-04	5	0.3658937803540655	our	ref1	TM_CCOEFF_NORMED	1
170	2018-06-04	5	0.29519818267272435	our	ref2	TM_CCOEFF_NORMED	1
171	2018-06-05	6	0.5562208915502329	our	ref1	TM_CCOEFF_NORMED	1
172	2018-06-05	6	0.5399617431803061	our	ref2	TM_CCOEFF_NORMED	1
173	2018-06-05	7	0.4141020285011373	our	ref1	TM_CCOEFF_NORMED	1
174	2018-06-05	7	0.2711785730863854	our	ref2	TM_CCOEFF_NORMED	1
175	2018-06-07	8	0.8452992942406552	our	ref1	TM_CCOEFF_NORMED	1
176	2018-06-07	8	0.883201184978653	our	ref2	TM_CCOEFF_NORMED	1
177	2018-06-07	9	0.5081352574985851	our	ref1	TM_CCOEFF_NORMED	1
178	2018-06-07	9	0.624221844934918	our	ref2	TM_CCOEFF_NORMED	1
179	2018-06-08	10	0.307962272428164	our	ref1	TM_CCOEFF_NORMED	1
180	2018-06-08	10	0.8708927396358851	our	ref2	TM_CCOEFF_NORMED	1
181	2018-06-08	11	0.5700752545374059	our	ref1	TM_CCOEFF_NORMED	1
182	2018-06-08	11	0.8917662682602921	our	ref2	TM_CCOEFF_NORMED	1
183	2018-06-08	12	0.3973621759766338	our	ref1	TM_CCOEFF_NORMED	1
184	2018-06-08	12	0.4385268346111719	our	ref2	TM_CCOEFF_NORMED	1
185	2018-02-14	0	0.16383533090151114	base	ref1	TM_CCOEFF_NORMED	1
186	2018-04-24	1	0.12952182952182945	base	ref1	TM_CCOEFF_NORMED	1
187	2018-04-24	1	0.245990099009901	base	ref2	TM_CCOEFF_NORMED	1
188	2018-05-07	2	0.20316831683168313	base	ref1	TM_CCOEFF_NORMED	1
189	2018-05-07	2	0.500319361277445	base	ref2	TM_CCOEFF_NORMED	1
190	2018-05-07	3	0.11022927689594364	base	ref1	TM_CCOEFF_NORMED	1
191	2018-05-07	3	0.3651309846431797	base	ref2	TM_CCOEFF_NORMED	1
192	2018-05-08	1	0.1307239057239058	base	ref1	TM_CCOEFF_NORMED	1
193	2018-05-08	1	0.23943602693602684	base	ref2	TM_CCOEFF_NORMED	1
194	2018-05-23	4	0.5642836611505769	base	ref1	TM_CCOEFF_NORMED	1
195	2018-05-23	4	0.09699010388863805	base	ref2	TM_CCOEFF_NORMED	1
196	2018-05-23	0	0.2920541894933536	base	ref1	TM_CCOEFF_NORMED	1
197	2018-05-23	0	0.3629337070539772	base	ref2	TM_CCOEFF_NORMED	1
198	2018-05-24	5	0.02563766596785466	base	ref1	TM_CCOEFF_NORMED	1
199	2018-05-24	5	0.062246963562753055	base	ref2	TM_CCOEFF_NORMED	1
200	2018-05-25	6	0.3450156985871272	base	ref1	TM_CCOEFF_NORMED	1
201	2018-05-25	6	0.4193092621664051	base	ref2	TM_CCOEFF_NORMED	1
202	2018-06-04	7	0.5870608264974462	base	ref1	TM_CCOEFF_NORMED	1
203	2018-06-04	7	0.3359129133777021	base	ref2	TM_CCOEFF_NORMED	1
204	2018-06-04	0	0.6382346418274563	base	ref1	TM_CCOEFF_NORMED	1
205	2018-06-04	0	0.4351740962519405	base	ref2	TM_CCOEFF_NORMED	1
206	2018-06-04	5	0.05052483158389465	base	ref1	TM_CCOEFF_NORMED	1
207	2018-06-04	5	0.023499921666927714	base	ref2	TM_CCOEFF_NORMED	1
208	2018-06-05	6	0.018712574850299313	base	ref1	TM_CCOEFF_NORMED	1
209	2018-06-05	6	0.07784431137724557	base	ref2	TM_CCOEFF_NORMED	1
210	2018-06-05	7	0.00046418790326319126	base	ref1	TM_CCOEFF_NORMED	1
211	2018-06-05	7	0.08271828436150952	base	ref2	TM_CCOEFF_NORMED	1
212	2018-06-07	8	0.3328831576195871	base	ref1	TM_CCOEFF_NORMED	1
213	2018-06-07	8	0.7625250501002003	base	ref2	TM_CCOEFF_NORMED	1
214	2018-06-07	9	0.0005305602716468849	base	ref1	TM_CCOEFF_NORMED	1
215	2018-06-07	9	0.49465902659875494	base	ref2	TM_CCOEFF_NORMED	1
216	2018-06-08	10	0.03075235797323972	base	ref1	TM_CCOEFF_NORMED	1
217	2018-06-08	10	0.49541566132923887	base	ref2	TM_CCOEFF_NORMED	1
218	2018-06-08	11	0.5287295263390881	base	ref1	TM_CCOEFF_NORMED	1
219	2018-06-08	11	0.8923417441345728	base	ref2	TM_CCOEFF_NORMED	1
220	2018-06-08	12	0.35348162475822054	base	ref1	TM_CCOEFF_NORMED	1
221	2018-06-08	12	0.45869843008397226	base	ref2	TM_CCOEFF_NORMED	1
222	2018-02-14	0	0.432725377800938	our	ref1	TM_CCORR_NORMED	1
223	2018-04-24	1	0.3147609147609147	our	ref1	TM_CCORR_NORMED	1
224	2018-04-24	1	0.3178712871287128	our	ref2	TM_CCORR_NORMED	1
225	2018-05-07	2	0.2218217821782179	our	ref1	TM_CCORR_NORMED	1
226	2018-05-07	2	0.5941317365269461	our	ref2	TM_CCORR_NORMED	1
227	2018-05-07	3	0.1991622574955909	our	ref1	TM_CCORR_NORMED	1
228	2018-05-07	3	0.4396567299006323	our	ref2	TM_CCORR_NORMED	1
229	2018-05-08	1	0.21565656565656566	our	ref1	TM_CCORR_NORMED	1
230	2018-05-08	1	0.5755050505050505	our	ref2	TM_CCORR_NORMED	1
231	2018-05-23	4	0.761343571633885	our	ref1	TM_CCORR_NORMED	1
232	2018-05-23	4	0.35486387714039336	our	ref2	TM_CCORR_NORMED	1
233	2018-05-23	0	0.31464730114239603	our	ref1	TM_CCORR_NORMED	1
234	2018-05-23	0	0.4406081454113051	our	ref2	TM_CCORR_NORMED	1
235	2018-05-24	5	0.38220649895178194	our	ref1	TM_CCORR_NORMED	1
236	2018-05-24	5	0.3710779352226721	our	ref2	TM_CCORR_NORMED	1
237	2018-05-25	6	0.4055729984301413	our	ref1	TM_CCORR_NORMED	1
238	2018-05-25	6	0.5791208791208791	our	ref2	TM_CCORR_NORMED	1
239	2018-06-04	7	0.6905019862766342	our	ref1	TM_CCORR_NORMED	1
240	2018-06-04	7	0.6231233555177217	our	ref2	TM_CCORR_NORMED	1
241	2018-06-04	0	0.6821468174761588	our	ref1	TM_CCORR_NORMED	1
242	2018-06-04	0	0.6925260589931248	our	ref2	TM_CCORR_NORMED	1
243	2018-06-04	5	0.2956290145699515	our	ref1	TM_CCORR_NORMED	1
244	2018-06-04	5	0.20867930440231863	our	ref2	TM_CCORR_NORMED	1
245	2018-06-05	6	0.4616184298070526	our	ref1	TM_CCORR_NORMED	1
246	2018-06-05	6	0.49442781104457756	our	ref2	TM_CCORR_NORMED	1
247	2018-06-05	7	0.3895464884185118	our	ref1	TM_CCORR_NORMED	1
248	2018-06-05	7	0.26064150768230976	our	ref2	TM_CCORR_NORMED	1
249	2018-06-07	8	0.6420231767883593	our	ref1	TM_CCORR_NORMED	1
250	2018-06-07	8	0.8767099416223751	our	ref2	TM_CCORR_NORMED	1
251	2018-06-07	9	0.36612195812110915	our	ref1	TM_CCORR_NORMED	1
252	2018-06-07	9	0.6273344651952462	our	ref2	TM_CCORR_NORMED	1
253	2018-06-08	10	0.27317394165387143	our	ref1	TM_CCORR_NORMED	1
254	2018-06-08	10	0.8467646413687212	our	ref2	TM_CCORR_NORMED	1
255	2018-06-08	11	0.4510845506861443	our	ref1	TM_CCORR_NORMED	1
256	2018-06-08	11	0.8924302788844621	our	ref2	TM_CCORR_NORMED	1
257	2018-06-08	12	0.35971157356699524	our	ref1	TM_CCORR_NORMED	1
258	2018-06-08	12	0.4822928075940124	our	ref2	TM_CCORR_NORMED	1
259	2018-02-14	0	0.14236581552892136	base	ref1	TM_CCORR_NORMED	1
260	2018-04-24	1	0.08757796257796246	base	ref1	TM_CCORR_NORMED	1
261	2018-04-24	1	0.22346534653465344	base	ref2	TM_CCORR_NORMED	1
262	2018-05-07	2	0.1765544554455445	base	ref1	TM_CCORR_NORMED	1
263	2018-05-07	2	0.3081037924151697	base	ref2	TM_CCORR_NORMED	1
264	2018-05-07	3	0.05180776014109356	base	ref1	TM_CCORR_NORMED	1
265	2018-05-07	3	0.22994579945799454	base	ref2	TM_CCORR_NORMED	1
266	2018-05-08	1	0.12537878787878787	base	ref1	TM_CCORR_NORMED	1
267	2018-05-08	1	0.23484848484848486	base	ref2	TM_CCORR_NORMED	1
268	2018-05-23	4	0.36861988256067013	base	ref1	TM_CCORR_NORMED	1
269	2018-05-23	4	0.05091775140639765	base	ref2	TM_CCORR_NORMED	1
270	2018-05-23	0	0.19123455217225127	base	ref1	TM_CCORR_NORMED	1
271	2018-05-23	0	0.3605130165201512	base	ref2	TM_CCORR_NORMED	1
272	2018-05-24	5	0.007817959468902846	base	ref1	TM_CCORR_NORMED	1
273	2018-05-24	5	0.06637989203778671	base	ref2	TM_CCORR_NORMED	1
274	2018-05-25	6	0.21636577708006277	base	ref1	TM_CCORR_NORMED	1
275	2018-05-25	6	0.11538461538461542	base	ref2	TM_CCORR_NORMED	1
276	2018-06-04	7	0.4061806737863076	base	ref1	TM_CCORR_NORMED	1
277	2018-06-04	7	0.39338595676623844	base	ref2	TM_CCORR_NORMED	1
278	2018-06-04	0	0.433754712796629	base	ref1	TM_CCORR_NORMED	1
279	2018-06-04	0	0.4141051230871591	base	ref2	TM_CCORR_NORMED	1
280	2018-06-04	5	0.02706407645307851	base	ref1	TM_CCORR_NORMED	1
281	2018-06-04	5	0.03172489425035252	base	ref2	TM_CCORR_NORMED	1
282	2018-06-05	6	0.02332834331337319	base	ref1	TM_CCORR_NORMED	1
283	2018-06-05	6	0.09460246174318032	base	ref2	TM_CCORR_NORMED	1
284	2018-06-05	7	9.283758065270487e-05	base	ref1	TM_CCORR_NORMED	1
285	2018-06-05	7	0.005245323306874661	base	ref2	TM_CCORR_NORMED	1
286	2018-06-07	8	0.14158752287183063	base	ref1	TM_CCORR_NORMED	1
287	2018-06-07	8	0.7367779036333537	base	ref2	TM_CCORR_NORMED	1
288	2018-06-07	9	0.030100452744765138	base	ref1	TM_CCORR_NORMED	1
289	2018-06-07	9	0.430921052631579	base	ref2	TM_CCORR_NORMED	1
290	2018-06-08	10	0.018688308839657775	base	ref1	TM_CCORR_NORMED	1
291	2018-06-08	10	0.2457117788988813	base	ref2	TM_CCORR_NORMED	1
292	2018-06-08	11	0.2968570163789288	base	ref1	TM_CCORR_NORMED	1
293	2018-06-08	11	0.8772465692784418	base	ref2	TM_CCORR_NORMED	1
294	2018-06-08	12	0.2861902154070829	base	ref1	TM_CCORR_NORMED	1
295	2018-06-08	12	0.3040799561883899	base	ref2	TM_CCORR_NORMED	1
296	2018-02-14	0	0.9062011464304325	our	ref1	TM_CCOEFF_NORMED	2
297	2018-04-24	1	0.7069646569646569	our	ref1	TM_CCOEFF_NORMED	2
298	2018-04-24	1	0.7436633663366337	our	ref2	TM_CCOEFF_NORMED	2
299	2018-05-07	2	0.5229862475442043	our	ref1	TM_CCOEFF_NORMED	2
300	2018-05-07	2	0.8422355289421157	our	ref2	TM_CCOEFF_NORMED	2
301	2018-05-07	3	0.6561287477954145	our	ref1	TM_CCOEFF_NORMED	2
302	2018-05-07	3	0.7911020776874436	our	ref2	TM_CCOEFF_NORMED	2
303	2018-05-08	1	0.6698232323232323	our	ref1	TM_CCOEFF_NORMED	2
304	2018-05-08	1	0.911952861952862	our	ref2	TM_CCOEFF_NORMED	2
305	2018-05-23	4	0.9403769556112184	our	ref1	TM_CCOEFF_NORMED	2
306	2018-05-23	4	0.7723894386728534	our	ref2	TM_CCOEFF_NORMED	2
307	2018-05-23	0	0.6356648405317025	our	ref1	TM_CCOEFF_NORMED	2
308	2018-05-23	0	0.8175139083535057	our	ref2	TM_CCOEFF_NORMED	2
309	2018-05-24	5	0.8062543675751223	our	ref1	TM_CCOEFF_NORMED	2
310	2018-05-24	5	0.7268049932523617	our	ref2	TM_CCOEFF_NORMED	2
311	2018-05-25	6	0.8483124018838304	our	ref1	TM_CCOEFF_NORMED	2
312	2018-05-25	6	0.7747252747252747	our	ref2	TM_CCOEFF_NORMED	2
313	2018-06-04	7	0.7937367796522726	our	ref1	TM_CCOEFF_NORMED	2
314	2018-06-04	7	0.8255687973997833	our	ref2	TM_CCOEFF_NORMED	2
315	2018-06-04	0	0.9621645597693502	our	ref1	TM_CCOEFF_NORMED	2
316	2018-06-04	0	0.8959858061654469	our	ref2	TM_CCOEFF_NORMED	2
317	2018-06-04	5	0.7555224815917281	our	ref1	TM_CCOEFF_NORMED	2
318	2018-06-04	5	0.6726460911796961	our	ref2	TM_CCOEFF_NORMED	2
319	2018-06-05	6	0.89416999334664	our	ref1	TM_CCOEFF_NORMED	2
320	2018-06-05	6	0.7885063206919495	our	ref2	TM_CCOEFF_NORMED	2
321	2018-06-05	7	0.7584366151418094	our	ref1	TM_CCOEFF_NORMED	2
322	2018-06-05	7	0.6163486979529313	our	ref2	TM_CCOEFF_NORMED	2
323	2018-06-07	8	0.9775202579071186	our	ref1	TM_CCOEFF_NORMED	2
324	2018-06-07	8	0.9700705759344777	our	ref2	TM_CCOEFF_NORMED	2
325	2018-06-07	9	0.8657682512733447	our	ref1	TM_CCOEFF_NORMED	2
326	2018-06-07	9	0.9041454442558008	our	ref2	TM_CCOEFF_NORMED	2
327	2018-06-08	10	0.6116253564378153	our	ref1	TM_CCOEFF_NORMED	2
328	2018-06-08	10	0.9628427286685677	our	ref2	TM_CCOEFF_NORMED	2
329	2018-06-08	11	0.8841965471447544	our	ref1	TM_CCOEFF_NORMED	2
330	2018-06-08	11	0.9358123063302346	our	ref2	TM_CCOEFF_NORMED	2
331	2018-06-08	12	0.6894395764877692	our	ref1	TM_CCOEFF_NORMED	2
332	2018-06-08	12	0.6174698795180722	our	ref2	TM_CCOEFF_NORMED	2
333	2018-02-14	0	0.48665971860343926	base	ref1	TM_CCOEFF_NORMED	2
334	2018-04-24	1	0.34823284823284817	base	ref1	TM_CCOEFF_NORMED	2
335	2018-04-24	1	0.48495049504950494	base	ref2	TM_CCOEFF_NORMED	2
336	2018-05-07	2	0.5503366336633664	base	ref1	TM_CCOEFF_NORMED	2
337	2018-05-07	2	0.8067465069860279	base	ref2	TM_CCOEFF_NORMED	2
338	2018-05-07	3	0.15749559082892417	base	ref1	TM_CCOEFF_NORMED	2
339	2018-05-07	3	0.5705962059620596	base	ref2	TM_CCOEFF_NORMED	2
340	2018-05-08	1	0.531060606060606	base	ref1	TM_CCOEFF_NORMED	2
341	2018-05-08	1	0.5756313131313131	base	ref2	TM_CCOEFF_NORMED	2
342	2018-05-23	4	0.8508602636225516	base	ref1	TM_CCOEFF_NORMED	2
343	2018-05-23	4	0.2847698435511026	base	ref2	TM_CCOEFF_NORMED	2
344	2018-05-23	0	0.422049517985306	base	ref1	TM_CCOEFF_NORMED	2
345	2018-05-23	0	0.6442009597825624	base	ref2	TM_CCOEFF_NORMED	2
346	2018-05-24	5	0.05559923130677846	base	ref1	TM_CCOEFF_NORMED	2
347	2018-05-24	5	0.1681005398110661	base	ref2	TM_CCOEFF_NORMED	2
348	2018-05-25	6	0.6893249607535321	base	ref1	TM_CCOEFF_NORMED	2
349	2018-05-25	6	0.5856750392464678	base	ref2	TM_CCOEFF_NORMED	2
350	2018-06-04	7	0.7047928597224372	base	ref1	TM_CCOEFF_NORMED	2
351	2018-06-04	7	0.5611618428519838	base	ref2	TM_CCOEFF_NORMED	2
352	2018-06-04	0	0.7514304723885562	base	ref1	TM_CCOEFF_NORMED	2
353	2018-06-04	0	0.7985362608117099	base	ref2	TM_CCOEFF_NORMED	2
354	2018-06-04	5	0.1362212125959581	base	ref1	TM_CCOEFF_NORMED	2
355	2018-06-04	5	0.09470468431771895	base	ref2	TM_CCOEFF_NORMED	2
356	2018-06-05	6	0.04628243512974051	base	ref1	TM_CCOEFF_NORMED	2
357	2018-06-05	6	0.17905854956753153	base	ref2	TM_CCOEFF_NORMED	2
358	2018-06-05	7	0.0021816831453371766	base	ref1	TM_CCOEFF_NORMED	2
359	2018-06-05	7	0.16070185210973398	base	ref2	TM_CCOEFF_NORMED	2
360	2018-06-07	8	0.5957131654613574	base	ref1	TM_CCOEFF_NORMED	2
361	2018-06-07	8	0.9577415700967151	base	ref2	TM_CCOEFF_NORMED	2
362	2018-06-07	9	0.0030065082059989034	base	ref1	TM_CCOEFF_NORMED	2
363	2018-06-07	9	0.793010752688172	base	ref2	TM_CCOEFF_NORMED	2
364	2018-06-08	10	0.07321781092344815	base	ref1	TM_CCOEFF_NORMED	2
365	2018-06-08	10	0.6412371134020618	base	ref2	TM_CCOEFF_NORMED	2
366	2018-06-08	11	0.7953519256308101	base	ref1	TM_CCOEFF_NORMED	2
367	2018-06-08	11	0.9393094289508632	base	ref2	TM_CCOEFF_NORMED	2
368	2018-06-08	12	0.5948338809784592	base	ref1	TM_CCOEFF_NORMED	2
369	2018-06-08	12	0.6920865279299013	base	ref2	TM_CCOEFF_NORMED	2
370	2018-02-14	0	0.8907243355914539	our	ref1	TM_CCORR_NORMED	2
371	2018-04-24	1	0.6844074844074844	our	ref1	TM_CCORR_NORMED	2
372	2018-04-24	1	0.7011386138613861	our	ref2	TM_CCORR_NORMED	2
373	2018-05-07	2	0.6188118811881189	our	ref1	TM_CCORR_NORMED	2
374	2018-05-07	2	0.8328942115768463	our	ref2	TM_CCORR_NORMED	2
375	2018-05-07	3	0.6	our	ref1	TM_CCORR_NORMED	2
376	2018-05-07	3	0.7024390243902439	our	ref2	TM_CCORR_NORMED	2
377	2018-05-08	1	0.6650252525252525	our	ref1	TM_CCORR_NORMED	2
378	2018-05-08	1	0.9067340067340067	our	ref2	TM_CCORR_NORMED	2
379	2018-05-23	4	0.916848026937133	our	ref1	TM_CCORR_NORMED	2
380	2018-05-23	4	0.7563339218987394	our	ref2	TM_CCORR_NORMED	2
381	2018-05-23	0	0.5099163375376906	our	ref1	TM_CCORR_NORMED	2
382	2018-05-23	0	0.8080010192381195	our	ref2	TM_CCORR_NORMED	2
383	2018-05-24	5	0.7487770789657582	our	ref1	TM_CCORR_NORMED	2
384	2018-05-24	5	0.7035678137651822	our	ref2	TM_CCORR_NORMED	2
385	2018-05-25	6	0.8410125588697017	our	ref1	TM_CCORR_NORMED	2
386	2018-05-25	6	0.7684850863422292	our	ref2	TM_CCORR_NORMED	2
387	2018-06-04	7	0.7591188154568437	our	ref1	TM_CCORR_NORMED	2
388	2018-06-04	7	0.805602847856369	our	ref2	TM_CCORR_NORMED	2
389	2018-06-04	0	0.9235307163450877	our	ref1	TM_CCORR_NORMED	2
390	2018-06-04	0	0.8872920825016634	our	ref2	TM_CCORR_NORMED	2
391	2018-06-04	5	0.7007284975716748	our	ref1	TM_CCORR_NORMED	2
392	2018-06-04	5	0.4269544101519661	our	ref2	TM_CCORR_NORMED	2
393	2018-06-05	6	0.8301729873586161	our	ref1	TM_CCORR_NORMED	2
394	2018-06-05	6	0.7559048569527611	our	ref2	TM_CCORR_NORMED	2
395	2018-06-05	7	0.7379659286079006	our	ref1	TM_CCORR_NORMED	2
396	2018-06-05	7	0.5650559346423432	our	ref2	TM_CCORR_NORMED	2
397	2018-06-07	8	0.929075542389126	our	ref1	TM_CCORR_NORMED	2
398	2018-06-07	8	0.9673259562603468	our	ref2	TM_CCORR_NORMED	2
399	2018-06-07	9	0.7612478777589133	our	ref1	TM_CCORR_NORMED	2
400	2018-06-07	9	0.8974603848330504	our	ref2	TM_CCORR_NORMED	2
401	2018-06-08	10	0.532353586312788	our	ref1	TM_CCORR_NORMED	2
402	2018-06-08	10	0.9507786795349857	our	ref2	TM_CCORR_NORMED	2
403	2018-06-08	11	0.8123505976095617	our	ref1	TM_CCORR_NORMED	2
404	2018-06-08	11	0.9389110225763613	our	ref2	TM_CCORR_NORMED	2
405	2018-06-08	12	0.6384629426798101	our	ref1	TM_CCORR_NORMED	2
406	2018-06-08	12	0.646266885724717	our	ref2	TM_CCORR_NORMED	2
407	2018-02-14	0	0.32850442939030744	base	ref1	TM_CCORR_NORMED	2
408	2018-04-24	1	0.24708939708939703	base	ref1	TM_CCORR_NORMED	2
409	2018-04-24	1	0.4064851485148515	base	ref2	TM_CCORR_NORMED	2
410	2018-05-07	2	0.2922772277227723	base	ref1	TM_CCORR_NORMED	2
411	2018-05-07	2	0.49676646706586824	base	ref2	TM_CCORR_NORMED	2
412	2018-05-07	3	0.08461199294532629	base	ref1	TM_CCORR_NORMED	2
413	2018-05-07	3	0.30925925925925923	base	ref2	TM_CCORR_NORMED	2
414	2018-05-08	1	0.3488215488215488	base	ref1	TM_CCORR_NORMED	2
415	2018-05-08	1	0.532912457912458	base	ref2	TM_CCORR_NORMED	2
416	2018-05-23	4	0.5354165811193693	base	ref1	TM_CCORR_NORMED	2
417	2018-05-23	4	0.1490986736747013	base	ref2	TM_CCORR_NORMED	2
418	2018-05-23	0	0.22130207669766844	base	ref1	TM_CCORR_NORMED	2
419	2018-05-23	0	0.6366840786512082	base	ref2	TM_CCORR_NORMED	2
420	2018-05-24	5	0.017688679245282946	base	ref1	TM_CCORR_NORMED	2
421	2018-05-24	5	0.11968623481781382	base	ref2	TM_CCORR_NORMED	2
422	2018-05-25	6	0.43222135007849294	base	ref1	TM_CCORR_NORMED	2
423	2018-05-25	6	0.16456043956043953	base	ref2	TM_CCORR_NORMED	2
424	2018-06-04	7	0.4593716143011918	base	ref1	TM_CCORR_NORMED	2
425	2018-06-04	7	0.6245679203425683	base	ref2	TM_CCORR_NORMED	2
426	2018-06-04	0	0.5051230871590153	base	ref1	TM_CCORR_NORMED	2
427	2018-06-04	0	0.7771567975160789	base	ref2	TM_CCORR_NORMED	2
428	2018-06-04	5	0.04233902553658153	base	ref1	TM_CCORR_NORMED	2
429	2018-06-04	5	0.09740717530941556	base	ref2	TM_CCORR_NORMED	2
430	2018-06-05	6	0.050939787092481814	base	ref1	TM_CCORR_NORMED	2
431	2018-06-05	6	0.14437791084497675	base	ref2	TM_CCORR_NORMED	2
432	2018-06-05	7	0.000649863064568601	base	ref1	TM_CCORR_NORMED	2
433	2018-06-05	7	0.028826068792647153	base	ref2	TM_CCORR_NORMED	2
434	2018-06-07	8	0.1832796026836282	base	ref1	TM_CCORR_NORMED	2
435	2018-06-07	8	0.9491591879410995	base	ref2	TM_CCORR_NORMED	2
436	2018-06-07	9	0.07551641199773629	base	ref1	TM_CCORR_NORMED	2
437	2018-06-07	9	0.6688950198075835	base	ref2	TM_CCORR_NORMED	2
438	2018-06-08	10	0.04040359728010523	base	ref1	TM_CCORR_NORMED	2
439	2018-06-08	10	0.316779995613073	base	ref2	TM_CCORR_NORMED	2
440	2018-06-08	11	0.47826471890216915	base	ref1	TM_CCORR_NORMED	2
441	2018-06-08	11	0.9281983178397522	base	ref2	TM_CCORR_NORMED	2
442	2018-06-08	12	0.35469149324571003	base	ref1	TM_CCORR_NORMED	2
443	2018-06-08	12	0.5077126688572472	base	ref2	TM_CCORR_NORMED	2
