# Supplementary material for: 4D MRI: Robust sorting of free breathing MRI slices for use in interventional settings
Source: PLoS One. 2020 Jun 22;15(6):e0235175. doi: 10.1371/journal.pone.0235175 (PMC7307760; doi:10.1371/journal.pone.0235175)
Supplement: S2 File — Participants choices in the image quality study. (CSV) [file pone.0235175.s002.csv]

probandID	trialID	imgID	reconstructionRate	choice	method_simMeasure	method_threashold	timePoint	x	y	z	axis	decisionTime
10	0	0	0.8	base	cv2.TM_CCOEFF_NORMED	1.0	115	23	83	91	0	55.69868326187134
10	1	1	0.8	both	cv2.TM_CCOEFF_NORMED	1.0	71	15	79	80	0	6.49066424369812
10	2	2	0.8	both	cv2.TM_CCOEFF_NORMED	1.0	23	13	97	89	0	18.354209899902344
10	3	3	0.8	adapted	cv2.TM_CCOEFF_NORMED	1.0	393	14	57	60	0	12.446122169494629
10	4	4	0.8	both	cv2.TM_CCOEFF_NORMED	1.0	437	14	67	68	1	13.062324285507202
10	5	5	0.8	base	cv2.TM_CCOEFF_NORMED	1.0	344	16	61	82	1	12.768749952316284
10	6	6	0.8	base	cv2.TM_CCOEFF_NORMED	1.0	485	13	87	78	1	0.2745070457458496
10	7	7	0.8	both	cv2.TM_CCOEFF_NORMED	1.0	154	15	58	80	1	7.8477866649627686
10	8	8	0.8	both	cv2.TM_CCOEFF_NORMED	1.0	183	8	82	81	2	13.968674659729004
10	9	9	0.8	adapted	cv2.TM_CCOEFF_NORMED	1.0	473	13	73	62	2	10.704254150390625
10	10	10	0.8	base	cv2.TM_CCOEFF_NORMED	1.0	283	16	64	88	2	7.866687297821045
10	11	11	0.8	both	cv2.TM_CCOEFF_NORMED	1.0	279	18	91	73	2	9.937505960464478
10	12	12	0.8	both	cv2.TM_CCOEFF_NORMED	1.0	267	21	76	83	2	7.24748420715332
10	13	13	0.8	adapted	cv2.TM_CCOEFF_NORMED	1.0	147	24	83	65	2	10.077208757400513
10	14	14	0.8	adapted	cv2.TM_CCOEFF_NORMED	1.0	77	7	70	71	2	10.05533218383789
10	15	15	0.8	both	cv2.TM_CCOEFF_NORMED	1.0	252	5	60	80	2	5.548234701156616
10	16	16	0.8	adapted	cv2.TM_CCOEFF_NORMED	1.0	368	12	39	63	2	46.63167452812195
10	17	17	0.8	adapted	cv2.TM_CCOEFF_NORMED	1.0	161	8	75	92	2	5.929215908050537
10	18	18	0.8	adapted	cv2.TM_CCOEFF_NORMED	1.0	489	17	88	74	2	5.968362331390381
10	19	19	0.8	both	cv2.TM_CCOEFF_NORMED	1.0	275	21	70	65	2	15.369181394577026
10	20	20	0.8	both	cv2.TM_CCOEFF_NORMED	1.0	128	6	87	87	2	7.75364351272583
10	21	21	0.8	both	cv2.TM_CCOEFF_NORMED	1.0	68	18	76	78	2	4.768110990524292
10	22	22	0.8	both	cv2.TM_CCOEFF_NORMED	1.0	508	19	88	79	2	8.109516382217407
10	23	23	0.8	both	cv2.TM_CCOEFF_NORMED	1.0	203	13	77	70	2	9.360617399215698
10	24	24	0.8	both	cv2.TM_CCOEFF_NORMED	1.0	117	27	93	93	2	11.753085613250732
10	25	25	0.8	both	cv2.TM_CCOEFF_NORMED	1.0	193	7	71	74	2	24.846688270568848
10	26	26	0.8	both	cv2.TM_CCOEFF_NORMED	1.0	248	22	88	90	2	22.809574842453003
10	27	27	0.8	adapted	cv2.TM_CCOEFF_NORMED	1.0	79	15	61	57	2	7.140578031539917
10	28	28	0.8	both	cv2.TM_CCOEFF_NORMED	1.0	199	6	67	55	2	12.153322696685791
10	29	29	0.8	both	cv2.TM_CCOEFF_NORMED	1.0	133	9	79	74	2	7.091228246688843
10	30	30	0.8	adapted	cv2.TM_CCOEFF_NORMED	1.0	438	5	95	84	2	9.630610466003418
10	31	31	0.8	both	cv2.TM_CCOEFF_NORMED	1.0	338	20	59	92	2	13.878380060195923
10	32	32	0.8	adapted	cv2.TM_CCOEFF_NORMED	1.0	59	11	106	79	2	19.93724751472473
10	33	33	0.8	adapted	cv2.TM_CCOEFF_NORMED	1.0	67	9	74	73	2	25.446650981903076
10	34	34	0.8	base	cv2.TM_CCOEFF_NORMED	1.0	351	11	77	81	2	9.162704706192017
10	35	35	0.8	both	cv2.TM_CCOEFF_NORMED	1.0	258	20	90	73	2	6.6442930698394775
10	36	36	0.8	adapted	cv2.TM_CCOEFF_NORMED	1.0	115	14	99	79	2	12.740644216537476
10	37	37	0.8	adapted	cv2.TM_CCOEFF_NORMED	1.0	185	9	62	66	2	16.47056269645691
10	38	38	0.8	both	cv2.TM_CCOEFF_NORMED	1.0	243	8	68	80	2	18.03176498413086
10	39	39	0.8	both	cv2.TM_CCOEFF_NORMED	1.0	438	15	52	90	2	10.399861812591553
10	40	40	0.8	both	cv2.TM_CCOEFF_NORMED	1.0	44	12	50	80	2	4.168831825256348
10	41	41	0.8	base	cv2.TM_CCOEFF_NORMED	1.0	163	17	69	93	2	8.683099269866943
10	42	42	0.8	base	cv2.TM_CCOEFF_NORMED	1.0	485	12	89	101	2	12.024949789047241
10	43	43	0.8	base	cv2.TM_CCOEFF_NORMED	1.0	299	21	79	72	2	19.401023626327515
10	44	44	0.8	adapted	cv2.TM_CCOEFF_NORMED	1.0	128	14	77	75	2	8.737800359725952
10	45	45	0.8	base	cv2.TM_CCOEFF_NORMED	1.0	132	5	70	61	2	9.38031530380249
10	46	46	0.8	adapted	cv2.TM_CCOEFF_NORMED	1.0	455	14	97	82	2	6.051416873931885
10	47	47	0.8	both	cv2.TM_CCOEFF_NORMED	1.0	20	8	89	72	2	12.138681650161743
11	0	0	0.8	adapted	cv2.TM_CCOEFF_NORMED	1.0	116	18	95	75	0	133.80963397026062
11	1	1	0.8	adapted	cv2.TM_CCOEFF_NORMED	1.0	204	9	88	82	0	70.68349099159241
11	2	2	0.8	both	cv2.TM_CCOEFF_NORMED	1.0	472	7	91	72	0	20.831273794174194
11	3	3	0.8	adapted	cv2.TM_CCOEFF_NORMED	1.0	42	5	45	74	0	29.815309286117554
11	4	4	0.8	adapted	cv2.TM_CCOEFF_NORMED	1.0	498	7	60	98	1	36.80081343650818
11	5	5	0.8	base	cv2.TM_CCOEFF_NORMED	1.0	344	13	82	92	1	18.056285619735718
11	6	6	0.8	adapted	cv2.TM_CCOEFF_NORMED	1.0	485	21	79	97	1	11.062374353408813
11	7	7	0.8	base	cv2.TM_CCOEFF_NORMED	1.0	307	5	59	73	1	10.122464895248413
11	8	8	0.8	adapted	cv2.TM_CCOEFF_NORMED	1.0	128	7	72	69	2	12.929489612579346
11	9	9	0.8	adapted	cv2.TM_CCOEFF_NORMED	1.0	499	5	65	56	2	11.0018150806427
11	10	10	0.8	base	cv2.TM_CCOEFF_NORMED	1.0	276	13	78	73	2	14.062888860702515
11	11	11	0.8	base	cv2.TM_CCOEFF_NORMED	1.0	37	20	83	81	2	11.231266260147095
11	12	12	0.8	base	cv2.TM_CCOEFF_NORMED	1.0	267	25	79	77	2	23.03178644180298
11	13	13	0.8	adapted	cv2.TM_CCOEFF_NORMED	1.0	49	10	76	78	2	14.01780390739441
11	14	14	0.8	base	cv2.TM_CCOEFF_NORMED	1.0	421	10	76	75	2	15.87790298461914
11	15	15	0.8	adapted	cv2.TM_CCOEFF_NORMED	1.0	109	7	49	84	2	29.61536455154419
11	16	16	0.8	base	cv2.TM_CCOEFF_NORMED	1.0	498	12	42	84	2	18.092076063156128
11	17	17	0.8	base	cv2.TM_CCOEFF_NORMED	1.0	135	10	56	91	2	12.365922451019287
11	18	18	0.8	base	cv2.TM_CCOEFF_NORMED	1.0	231	12	84	99	2	10.205144882202148
11	19	19	0.8	base	cv2.TM_CCOEFF_NORMED	1.0	286	9	69	85	2	49.478519916534424
11	20	20	0.8	adapted	cv2.TM_CCOEFF_NORMED	1.0	183	14	92	68	2	10.646991729736328
11	21	21	0.8	adapted	cv2.TM_CCOEFF_NORMED	1.0	316	11	78	69	2	17.998382329940796
11	22	22	0.8	base	cv2.TM_CCOEFF_NORMED	1.0	150	7	75	73	2	12.967275619506836
11	23	23	0.8	base	cv2.TM_CCOEFF_NORMED	1.0	239	20	92	79	2	11.383460760116577
11	24	24	0.8	adapted	cv2.TM_CCOEFF_NORMED	1.0	117	9	90	92	2	8.259161949157715
11	25	25	0.8	adapted	cv2.TM_CCOEFF_NORMED	1.0	193	21	93	81	2	11.463159322738647
11	26	26	0.8	adapted	cv2.TM_CCOEFF_NORMED	1.0	117	12	75	77	2	6.784260988235474
11	27	27	0.8	base	cv2.TM_CCOEFF_NORMED	1.0	433	16	39	79	2	6.7385876178741455
11	28	28	0.8	adapted	cv2.TM_CCOEFF_NORMED	1.0	30	10	63	71	2	7.693789958953857
11	29	29	0.8	adapted	cv2.TM_CCOEFF_NORMED	1.0	60	10	73	70	2	10.705398797988892
11	30	30	0.8	base	cv2.TM_CCOEFF_NORMED	1.0	57	14	86	73	2	7.985108375549316
11	31	31	0.8	adapted	cv2.TM_CCOEFF_NORMED	1.0	28	15	98	91	2	7.862926483154297
11	32	32	0.8	adapted	cv2.TM_CCOEFF_NORMED	1.0	183	21	71	66	2	11.521626710891724
11	33	33	0.8	adapted	cv2.TM_CCOEFF_NORMED	1.0	477	16	63	72	2	10.321699619293213
11	34	34	0.8	base	cv2.TM_CCOEFF_NORMED	1.0	465	7	93	80	2	8.431485891342163
11	35	35	0.8	base	cv2.TM_CCOEFF_NORMED	1.0	257	7	99	73	2	16.168599605560303
11	36	36	0.8	adapted	cv2.TM_CCOEFF_NORMED	1.0	115	13	75	74	2	10.353466987609863
11	37	37	0.8	adapted	cv2.TM_CCOEFF_NORMED	1.0	147	21	77	66	2	8.24744462966919
11	38	38	0.8	base	cv2.TM_CCOEFF_NORMED	1.0	466	25	65	85	2	7.800008296966553
11	39	39	0.8	adapted	cv2.TM_CCOEFF_NORMED	1.0	194	12	42	85	2	7.247109651565552
11	40	40	0.8	adapted	cv2.TM_CCOEFF_NORMED	1.0	26	17	57	59	2	15.538305759429932
11	41	41	0.8	base	cv2.TM_CCOEFF_NORMED	1.0	326	12	64	90	2	7.200067043304443
11	42	42	0.8	base	cv2.TM_CCOEFF_NORMED	1.0	231	21	75	68	2	7.184304714202881
11	43	43	0.8	base	cv2.TM_CCOEFF_NORMED	1.0	407	21	66	73	2	6.430859327316284
11	44	44	0.8	adapted	cv2.TM_CCOEFF_NORMED	1.0	59	25	81	60	2	6.953523635864258
11	45	45	0.8	adapted	cv2.TM_CCOEFF_NORMED	1.0	476	10	73	57	2	5.7065749168396
11	46	46	0.8	adapted	cv2.TM_CCOEFF_NORMED	1.0	296	7	69	80	2	8.063202381134033
11	47	47	0.8	adapted	cv2.TM_CCOEFF_NORMED	1.0	22	18	84	72	2	7.615309000015259
12	0	0	0.8	base	cv2.TM_CCOEFF_NORMED	1.0	115	8	76	93	0	44.12784123420715
12	1	1	0.8	base	cv2.TM_CCOEFF_NORMED	1.0	193	22	86	70	0	19.521058559417725
12	2	2	0.8	both	cv2.TM_CCOEFF_NORMED	1.0	432	18	70	90	0	12.72550892829895
12	3	3	0.8	both	cv2.TM_CCOEFF_NORMED	1.0	295	12	55	82	0	11.259371995925903
12	4	4	0.8	adapted	cv2.TM_CCOEFF_NORMED	1.0	44	8	53	64	1	7.189643621444702
12	5	5	0.8	adapted	cv2.TM_CCOEFF_NORMED	1.0	104	10	52	83	1	10.015298843383789
12	6	6	0.8	base	cv2.TM_CCOEFF_NORMED	1.0	485	10	79	68	1	8.969372510910034
12	7	7	0.8	base	cv2.TM_CCOEFF_NORMED	1.0	149	13	99	77	1	8.940954446792603
12	8	8	0.8	base	cv2.TM_CCOEFF_NORMED	1.0	499	11	103	62	2	17.858548879623413
12	9	9	0.8	base	cv2.TM_CCOEFF_NORMED	1.0	496	7	69	64	2	8.678122520446777
12	10	10	0.8	adapted	cv2.TM_CCOEFF_NORMED	1.0	150	12	76	86	2	9.953021764755249
12	11	11	0.8	both	cv2.TM_CCOEFF_NORMED	1.0	325	6	77	62	2	10.339461088180542
12	12	12	0.8	both	cv2.TM_CCOEFF_NORMED	1.0	267	24	85	94	2	11.557445049285889
12	13	13	0.8	adapted	cv2.TM_CCOEFF_NORMED	1.0	126	12	78	77	2	10.878300666809082
12	14	14	0.8	base	cv2.TM_CCOEFF_NORMED	1.0	429	22	73	64	2	8.414425373077393
12	15	15	0.8	both	cv2.TM_CCOEFF_NORMED	1.0	504	7	48	77	2	19.553696155548096
12	16	16	0.8	both	cv2.TM_CCOEFF_NORMED	1.0	44	6	41	82	2	6.615484237670898
12	17	17	0.8	base	cv2.TM_CCOEFF_NORMED	1.0	326	11	79	93	2	11.200125455856323
12	18	18	0.8	both	cv2.TM_CCOEFF_NORMED	1.0	231	10	70	72	2	16.05469298362732
12	19	19	0.8	base	cv2.TM_CCOEFF_NORMED	1.0	183	6	69	68	2	6.141346216201782
12	20	20	0.8	adapted	cv2.TM_CCOEFF_NORMED	1.0	183	21	93	88	2	4.35327935218811
12	21	21	0.8	base	cv2.TM_CCOEFF_NORMED	1.0	371	16	63	71	2	4.506563901901245
12	22	22	0.8	adapted	cv2.TM_CCOEFF_NORMED	1.0	253	16	97	55	2	7.277092218399048
12	23	23	0.8	adapted	cv2.TM_CCOEFF_NORMED	1.0	103	12	71	73	2	7.784496307373047
12	24	24	0.8	base	cv2.TM_CCOEFF_NORMED	1.0	267	23	69	96	2	9.306561708450317
12	25	25	0.8	adapted	cv2.TM_CCOEFF_NORMED	1.0	147	15	85	67	2	7.8934338092803955
12	26	26	0.8	adapted	cv2.TM_CCOEFF_NORMED	1.0	430	17	85	72	2	15.20124340057373
12	27	27	0.8	base	cv2.TM_CCOEFF_NORMED	1.0	323	10	41	86	2	7.290092945098877
12	28	28	0.8	adapted	cv2.TM_CCOEFF_NORMED	1.0	372	8	41	80	2	6.015248775482178
12	29	29	0.8	adapted	cv2.TM_CCOEFF_NORMED	1.0	206	14	66	76	2	4.631837606430054
12	30	30	0.8	both	cv2.TM_CCOEFF_NORMED	1.0	438	8	85	95	2	11.246553897857666
12	31	31	0.8	adapted	cv2.TM_CCOEFF_NORMED	1.0	275	15	70	93	2	12.12887454032898
12	32	32	0.8	adapted	cv2.TM_CCOEFF_NORMED	1.0	59	19	94	76	2	3.5382239818573
12	33	33	0.8	adapted	cv2.TM_CCOEFF_NORMED	1.0	347	5	76	61	2	4.8620500564575195
12	34	34	0.8	both	cv2.TM_CCOEFF_NORMED	1.0	283	10	64	78	2	19.354390621185303
12	35	35	0.8	both	cv2.TM_CCOEFF_NORMED	1.0	305	12	80	83	2	5.645695686340332
12	36	36	0.8	adapted	cv2.TM_CCOEFF_NORMED	1.0	117	6	100	69	2	12.45190978050232
12	37	37	0.8	both	cv2.TM_CCOEFF_NORMED	1.0	469	7	99	84	2	9.400333166122437
12	38	38	0.8	base	cv2.TM_CCOEFF_NORMED	1.0	75	16	93	80	2	23.63088870048523
12	39	39	0.8	both	cv2.TM_CCOEFF_NORMED	1.0	321	17	45	81	2	7.816131114959717
12	40	40	0.8	both	cv2.TM_CCOEFF_NORMED	1.0	90	12	48	65	2	5.152904987335205
12	41	41	0.8	adapted	cv2.TM_CCOEFF_NORMED	1.0	136	15	67	89	2	4.847347974777222
12	42	42	0.8	both	cv2.TM_CCOEFF_NORMED	1.0	440	8	81	93	2	9.263135194778442
12	43	43	0.8	adapted	cv2.TM_CCOEFF_NORMED	1.0	478	22	67	70	2	8.277968406677246
12	44	44	0.8	base	cv2.TM_CCOEFF_NORMED	1.0	128	11	105	72	2	5.091330051422119
12	45	45	0.8	base	cv2.TM_CCOEFF_NORMED	1.0	397	16	74	53	2	5.737053632736206
12	46	46	0.8	adapted	cv2.TM_CCOEFF_NORMED	1.0	296	7	72	87	2	5.984623193740845
12	47	47	0.8	both	cv2.TM_CCOEFF_NORMED	1.0	348	14	84	58	2	10.862129926681519
13	0	0	0.8	base	cv2.TM_CCOEFF_NORMED	1.0	116	24	89	89	0	66.5830934047699
13	1	1	0.8	adapted	cv2.TM_CCOEFF_NORMED	1.0	204	17	55	74	0	4.657662391662598
13	2	2	0.8	base	cv2.TM_CCOEFF_NORMED	1.0	244	25	94	91	0	6.119831323623657
13	3	3	0.8	both	cv2.TM_CCOEFF_NORMED	1.0	433	16	57	84	0	13.735543966293335
13	4	4	0.8	adapted	cv2.TM_CCOEFF_NORMED	1.0	110	9	47	96	1	4.939551591873169
13	5	5	0.8	both	cv2.TM_CCOEFF_NORMED	1.0	320	6	70	70	1	7.983871936798096
13	6	6	0.8	both	cv2.TM_CCOEFF_NORMED	1.0	485	15	86	70	1	7.425715446472168
13	7	7	0.8	adapted	cv2.TM_CCOEFF_NORMED	1.0	160	21	70	64	1	8.539899587631226
13	8	8	0.8	both	cv2.TM_CCOEFF_NORMED	1.0	59	10	98	88	2	5.18456506729126
13	9	9	0.8	both	cv2.TM_CCOEFF_NORMED	1.0	501	13	70	69	2	6.928971529006958
13	10	10	0.8	both	cv2.TM_CCOEFF_NORMED	1.0	317	9	99	54	2	4.970408916473389
13	11	11	0.8	both	cv2.TM_CCOEFF_NORMED	1.0	335	5	74	82	2	23.147250175476074
13	12	12	0.8	both	cv2.TM_CCOEFF_NORMED	1.0	116	24	100	87	2	6.490058660507202
13	13	13	0.8	base	cv2.TM_CCOEFF_NORMED	1.0	331	26	84	79	2	5.38697361946106
13	14	14	0.8	both	cv2.TM_CCOEFF_NORMED	1.0	109	22	71	80	2	3.2982943058013916
13	15	15	0.8	both	cv2.TM_CCOEFF_NORMED	1.0	337	5	52	86	2	6.0119640827178955
13	16	16	0.8	both	cv2.TM_CCOEFF_NORMED	1.0	397	8	43	99	2	4.50795316696167
13	17	17	0.8	both	cv2.TM_CCOEFF_NORMED	1.0	185	10	84	85	2	7.117890357971191
13	18	18	0.8	both	cv2.TM_CCOEFF_NORMED	1.0	354	16	76	97	2	5.29732608795166
13	19	19	0.8	adapted	cv2.TM_CCOEFF_NORMED	1.0	493	7	78	69	2	18.07503056526184
13	20	20	0.8	base	cv2.TM_CCOEFF_NORMED	1.0	59	23	95	81	2	5.365137100219727
13	21	21	0.8	adapted	cv2.TM_CCOEFF_NORMED	1.0	246	7	67	50	2	3.755852222442627
13	22	22	0.8	base	cv2.TM_CCOEFF_NORMED	1.0	456	17	98	82	2	6.340599775314331
13	23	23	0.8	both	cv2.TM_CCOEFF_NORMED	1.0	351	7	68	70	2	6.39412522315979
13	24	24	0.8	both	cv2.TM_CCOEFF_NORMED	1.0	115	18	89	87	2	21.15990948677063
13	25	25	0.8	both	cv2.TM_CCOEFF_NORMED	1.0	49	5	75	80	2	15.135170459747314
13	26	26	0.8	both	cv2.TM_CCOEFF_NORMED	1.0	423	9	68	90	2	4.497000217437744
13	27	27	0.8	both	cv2.TM_CCOEFF_NORMED	1.0	58	6	53	89	2	7.039308071136475
13	28	28	0.8	both	cv2.TM_CCOEFF_NORMED	1.0	304	12	53	55	2	5.383948802947998
13	29	29	0.8	adapted	cv2.TM_CCOEFF_NORMED	1.0	159	8	84	66	2	4.733086824417114
13	30	30	0.8	both	cv2.TM_CCOEFF_NORMED	1.0	485	11	79	101	2	4.460663318634033
13	31	31	0.8	base	cv2.TM_CCOEFF_NORMED	1.0	67	14	84	78	2	11.697669506072998
13	32	32	0.8	both	cv2.TM_CCOEFF_NORMED	1.0	499	7	81	61	2	5.912379741668701
13	33	33	0.8	adapted	cv2.TM_CCOEFF_NORMED	1.0	501	13	69	64	2	4.992762565612793
13	34	34	0.8	both	cv2.TM_CCOEFF_NORMED	1.0	175	9	55	50	2	4.612001419067383
13	35	35	0.8	both	cv2.TM_CCOEFF_NORMED	1.0	120	17	94	62	2	13.465180158615112
13	36	36	0.8	both	cv2.TM_CCOEFF_NORMED	1.0	267	10	109	79	2	13.846371412277222
13	37	37	0.8	both	cv2.TM_CCOEFF_NORMED	1.0	331	17	98	83	2	10.627660512924194
13	38	38	0.8	both	cv2.TM_CCOEFF_NORMED	1.0	468	24	67	82	2	3.408405303955078
13	39	39	0.8	adapted	cv2.TM_CCOEFF_NORMED	1.0	195	13	42	70	2	31.12977123260498
13	40	40	0.8	both	cv2.TM_CCOEFF_NORMED	1.0	363	5	66	56	2	3.631368398666382
13	41	41	0.8	base	cv2.TM_CCOEFF_NORMED	1.0	388	17	77	90	2	14.397455930709839
13	42	42	0.8	adapted	cv2.TM_CCOEFF_NORMED	1.0	489	21	90	97	2	8.786059379577637
13	43	43	0.8	adapted	cv2.TM_CCOEFF_NORMED	1.0	110	11	89	63	2	5.91237735748291
13	44	44	0.8	adapted	cv2.TM_CCOEFF_NORMED	1.0	59	18	96	87	2	33.07226490974426
13	45	45	0.8	both	cv2.TM_CCOEFF_NORMED	1.0	475	9	72	51	2	6.865936279296875
13	46	46	0.8	both	cv2.TM_CCOEFF_NORMED	1.0	141	14	62	89	2	4.6167519092559814
13	47	47	0.8	both	cv2.TM_CCOEFF_NORMED	1.0	374	19	93	83	2	8.154052972793579
14	0	0	0.8	adapted	cv2.TM_CCOEFF_NORMED	1.0	115	19	95	81	0	54.7762017250061
14	1	1	0.8	both	cv2.TM_CCOEFF_NORMED	1.0	193	18	95	66	0	7.29859471321106
14	2	2	0.8	base	cv2.TM_CCOEFF_NORMED	1.0	109	12	97	91	0	9.472126245498657
14	3	3	0.8	both	cv2.TM_CCOEFF_NORMED	1.0	108	12	52	68	0	12.434009075164795
14	4	4	0.8	both	cv2.TM_CCOEFF_NORMED	1.0	86	9	52	84	1	13.293668746948242
14	5	5	0.8	both	cv2.TM_CCOEFF_NORMED	1.0	326	10	55	79	1	10.720854997634888
14	6	6	0.8	base	cv2.TM_CCOEFF_NORMED	1.0	390	20	88	88	1	7.7564780712127686
14	7	7	0.8	both	cv2.TM_CCOEFF_NORMED	1.0	236	5	70	77	1	17.232898235321045
14	8	8	0.8	adapted	cv2.TM_CCOEFF_NORMED	1.0	59	24	88	61	2	7.4395997524261475
14	9	9	0.8	base	cv2.TM_CCOEFF_NORMED	1.0	187	5	76	49	2	6.680452823638916
14	10	10	0.8	adapted	cv2.TM_CCOEFF_NORMED	1.0	175	15	87	71	2	15.090498447418213
14	11	11	0.8	base	cv2.TM_CCOEFF_NORMED	1.0	107	8	92	65	2	9.078063488006592
14	12	12	0.8	both	cv2.TM_CCOEFF_NORMED	1.0	267	21	77	69	2	16.640681505203247
14	13	13	0.8	both	cv2.TM_CCOEFF_NORMED	1.0	147	27	92	82	2	14.690457105636597
14	14	14	0.8	adapted	cv2.TM_CCOEFF_NORMED	1.0	77	20	83	68	2	8.298535585403442
14	15	15	0.8	base	cv2.TM_CCOEFF_NORMED	1.0	375	7	46	69	2	8.33003282546997
14	16	16	0.8	both	cv2.TM_CCOEFF_NORMED	1.0	26	15	50	66	2	7.1645753383636475
14	17	17	0.8	both	cv2.TM_CCOEFF_NORMED	1.0	133	12	52	84	2	9.100618362426758
14	18	18	0.8	base	cv2.TM_CCOEFF_NORMED	1.0	354	20	102	84	2	15.191164255142212
14	19	19	0.8	base	cv2.TM_CCOEFF_NORMED	1.0	505	17	68	90	2	14.205505609512329
14	20	20	0.8	adapted	cv2.TM_CCOEFF_NORMED	1.0	128	23	102	75	2	6.488661050796509
14	21	21	0.8	both	cv2.TM_CCOEFF_NORMED	1.0	326	12	79	58	2	7.070366621017456
14	22	22	0.8	both	cv2.TM_CCOEFF_NORMED	1.0	347	6	87	70	2	9.480899810791016
14	23	23	0.8	both	cv2.TM_CCOEFF_NORMED	1.0	263	9	70	59	2	11.503755807876587
14	24	24	0.8	adapted	cv2.TM_CCOEFF_NORMED	1.0	115	17	86	85	2	7.300613880157471
14	25	25	0.8	base	cv2.TM_CCOEFF_NORMED	1.0	331	12	61	82	2	13.803404092788696
14	26	26	0.8	base	cv2.TM_CCOEFF_NORMED	1.0	498	20	89	89	2	5.597054958343506
14	27	27	0.8	adapted	cv2.TM_CCOEFF_NORMED	1.0	339	17	50	63	2	6.345109462738037
14	28	28	0.8	both	cv2.TM_CCOEFF_NORMED	1.0	363	11	40	60	2	10.213650465011597
14	29	29	0.8	base	cv2.TM_CCOEFF_NORMED	1.0	388	17	53	77	2	8.195499658584595
14	30	30	0.8	both	cv2.TM_CCOEFF_NORMED	1.0	231	6	82	83	2	6.0932440757751465
14	31	31	0.8	adapted	cv2.TM_CCOEFF_NORMED	1.0	105	20	79	74	2	8.539237976074219
14	32	32	0.8	adapted	cv2.TM_CCOEFF_NORMED	1.0	183	19	106	61	2	7.492468357086182
14	33	33	0.8	both	cv2.TM_CCOEFF_NORMED	1.0	68	18	76	60	2	13.49698543548584
14	34	34	0.8	both	cv2.TM_CCOEFF_NORMED	1.0	141	5	71	88	2	20.580987691879272
14	35	35	0.8	both	cv2.TM_CCOEFF_NORMED	1.0	97	17	87	64	2	12.734875202178955
14	36	36	0.8	adapted	cv2.TM_CCOEFF_NORMED	1.0	117	23	92	91	2	7.619362831115723
14	37	37	0.8	adapted	cv2.TM_CCOEFF_NORMED	1.0	442	24	66	66	2	7.287843465805054
14	38	38	0.8	both	cv2.TM_CCOEFF_NORMED	1.0	468	20	90	81	2	4.989070653915405
14	39	39	0.8	both	cv2.TM_CCOEFF_NORMED	1.0	504	16	58	90	2	9.529670715332031
14	40	40	0.8	adapted	cv2.TM_CCOEFF_NORMED	1.0	371	8	64	72	2	8.136069774627686
14	41	41	0.8	both	cv2.TM_CCOEFF_NORMED	1.0	299	10	62	78	2	8.606999397277832
14	42	42	0.8	adapted	cv2.TM_CCOEFF_NORMED	1.0	390	18	91	83	2	8.443003416061401
14	43	43	0.8	adapted	cv2.TM_CCOEFF_NORMED	1.0	451	11	90	80	2	5.969630479812622
14	44	44	0.8	both	cv2.TM_CCOEFF_NORMED	1.0	183	6	68	59	2	11.75026822090149
14	45	45	0.8	adapted	cv2.TM_CCOEFF_NORMED	1.0	371	5	73	63	2	14.704541683197021
14	46	46	0.8	both	cv2.TM_CCOEFF_NORMED	1.0	317	7	77	86	2	6.0126447677612305
14	47	47	0.8	both	cv2.TM_CCOEFF_NORMED	1.0	168	19	75	79	2	8.970966339111328
15	0	0	0.8	base	cv2.TM_CCOEFF_NORMED	1.0	267	18	93	70	0	73.03321981430054
15	1	1	0.8	both	cv2.TM_CCOEFF_NORMED	1.0	49	27	83	76	0	19.60908555984497
15	2	2	0.8	adapted	cv2.TM_CCOEFF_NORMED	1.0	115	25	70	78	0	34.34564709663391
15	3	3	0.8	both	cv2.TM_CCOEFF_NORMED	1.0	56	14	41	78	0	26.95386552810669
15	4	4	0.8	both	cv2.TM_CCOEFF_NORMED	1.0	384	15	55	80	1	12.364039182662964
15	5	5	0.8	base	cv2.TM_CCOEFF_NORMED	1.0	105	7	55	65	1	37.15736389160156
15	6	6	0.8	base	cv2.TM_CCOEFF_NORMED	1.0	57	16	75	84	1	50.806159257888794
15	7	7	0.8	both	cv2.TM_CCOEFF_NORMED	1.0	337	17	100	87	1	24.625164031982422
15	8	8	0.8	adapted	cv2.TM_CCOEFF_NORMED	1.0	128	15	79	80	2	16.816463470458984
15	9	9	0.8	base	cv2.TM_CCOEFF_NORMED	1.0	106	15	68	64	2	25.571778774261475
15	10	10	0.8	both	cv2.TM_CCOEFF_NORMED	1.0	150	18	95	87	2	29.76257872581482
15	11	11	0.8	base	cv2.TM_CCOEFF_NORMED	1.0	56	18	94	60	2	27.07491374015808
15	12	12	0.8	base	cv2.TM_CCOEFF_NORMED	1.0	267	20	92	74	2	35.65042734146118
15	13	13	0.8	both	cv2.TM_CCOEFF_NORMED	1.0	193	14	81	80	2	22.32534909248352
15	14	14	0.8	both	cv2.TM_CCOEFF_NORMED	1.0	248	18	82	67	2	22.03604006767273
15	15	15	0.8	adapted	cv2.TM_CCOEFF_NORMED	1.0	196	5	49	69	2	26.097898244857788
15	16	16	0.8	adapted	cv2.TM_CCOEFF_NORMED	1.0	276	12	61	79	2	26.588852643966675
15	17	17	0.8	adapted	cv2.TM_CCOEFF_NORMED	1.0	439	12	60	82	2	35.751232624053955
15	18	18	0.8	both	cv2.TM_CCOEFF_NORMED	1.0	485	12	81	81	2	23.62294316291809
15	19	19	0.8	base	cv2.TM_CCOEFF_NORMED	1.0	286	22	67	67	2	22.529793739318848
15	20	20	0.8	adapted	cv2.TM_CCOEFF_NORMED	1.0	59	6	70	82	2	24.0498046875
15	21	21	0.8	adapted	cv2.TM_CCOEFF_NORMED	1.0	172	5	72	76	2	31.396473169326782
15	22	22	0.8	both	cv2.TM_CCOEFF_NORMED	1.0	508	14	85	50	2	28.619864463806152
15	23	23	0.8	both	cv2.TM_CCOEFF_NORMED	1.0	488	5	88	81	2	30.896239280700684
15	24	24	0.8	adapted	cv2.TM_CCOEFF_NORMED	1.0	117	7	80	73	2	17.952626943588257
15	25	25	0.8	adapted	cv2.TM_CCOEFF_NORMED	1.0	156	7	98	78	2	23.997732639312744
15	26	26	0.8	base	cv2.TM_CCOEFF_NORMED	1.0	73	18	70	80	2	16.468536853790283
15	27	27	0.8	adapted	cv2.TM_CCOEFF_NORMED	1.0	267	9	42	80	2	19.210543870925903
15	28	28	0.8	adapted	cv2.TM_CCOEFF_NORMED	1.0	300	14	60	75	2	12.241954565048218
15	29	29	0.8	base	cv2.TM_CCOEFF_NORMED	1.0	253	11	70	81	2	19.179972171783447
15	30	30	0.8	adapted	cv2.TM_CCOEFF_NORMED	1.0	354	19	90	64	2	23.62235116958618
15	31	31	0.8	adapted	cv2.TM_CCOEFF_NORMED	1.0	494	5	75	69	2	25.47823691368103
15	32	32	0.8	adapted	cv2.TM_CCOEFF_NORMED	1.0	59	22	103	79	2	11.54962682723999
15	33	33	0.8	base	cv2.TM_CCOEFF_NORMED	1.0	396	13	78	68	2	25.92901587486267
15	34	34	0.8	both	cv2.TM_CCOEFF_NORMED	1.0	253	9	61	72	2	18.36188316345215
15	35	35	0.8	both	cv2.TM_CCOEFF_NORMED	1.0	9	7	96	59	2	18.695172548294067
15	36	36	0.8	adapted	cv2.TM_CCOEFF_NORMED	1.0	115	27	98	72	2	19.494325160980225
15	37	37	0.8	both	cv2.TM_CCOEFF_NORMED	1.0	442	5	86	75	2	17.648467540740967
15	38	38	0.8	base	cv2.TM_CCOEFF_NORMED	1.0	386	20	84	60	2	11.350162506103516
15	39	39	0.8	both	cv2.TM_CCOEFF_NORMED	1.0	294	5	60	60	2	14.576743125915527
15	40	40	0.8	base	cv2.TM_CCOEFF_NORMED	1.0	498	11	48	87	2	15.549180269241333
15	41	41	0.8	base	cv2.TM_CCOEFF_NORMED	1.0	488	9	61	71	2	15.024423360824585
15	42	42	0.8	both	cv2.TM_CCOEFF_NORMED	1.0	485	22	101	84	2	31.507249355316162
15	43	43	0.8	adapted	cv2.TM_CCOEFF_NORMED	1.0	275	9	71	67	2	8.726954460144043
15	44	44	0.8	base	cv2.TM_CCOEFF_NORMED	1.0	183	25	96	67	2	30.845183849334717
15	45	45	0.8	adapted	cv2.TM_CCOEFF_NORMED	1.0	316	12	75	61	2	14.88103437423706
15	46	46	0.8	base	cv2.TM_CCOEFF_NORMED	1.0	510	12	101	53	2	31.071207761764526
15	47	47	0.8	base	cv2.TM_CCOEFF_NORMED	1.0	82	8	82	72	2	19.761277675628662
16	0	0	0.8	base	cv2.TM_CCOEFF_NORMED	1.0	267	22	73	94	0	196.87765502929688
16	1	1	0.8	base	cv2.TM_CCOEFF_NORMED	1.0	401	20	99	82	0	151.4970281124115
16	2	2	0.8	both	cv2.TM_CCOEFF_NORMED	1.0	294	23	74	65	0	8.290257453918457
16	3	3	0.8	both	cv2.TM_CCOEFF_NORMED	1.0	173	7	60	68	0	21.72403883934021
16	4	4	0.8	both	cv2.TM_CCOEFF_NORMED	1.0	64	12	54	65	1	11.957073450088501
16	5	5	0.8	both	cv2.TM_CCOEFF_NORMED	1.0	159	8	68	94	1	7.785072326660156
16	6	6	0.8	both	cv2.TM_CCOEFF_NORMED	1.0	487	11	94	74	1	14.837518692016602
16	7	7	0.8	both	cv2.TM_CCOEFF_NORMED	1.0	409	9	82	68	1	16.706200122833252
16	8	8	0.8	adapted	cv2.TM_CCOEFF_NORMED	1.0	128	13	76	63	2	53.593101978302
16	9	9	0.8	base	cv2.TM_CCOEFF_NORMED	1.0	345	6	71	66	2	28.09472918510437
16	10	10	0.8	adapted	cv2.TM_CCOEFF_NORMED	1.0	141	17	63	85	2	21.992949962615967
16	11	11	0.8	both	cv2.TM_CCOEFF_NORMED	1.0	348	16	98	68	2	23.117002964019775
16	12	12	0.8	both	cv2.TM_CCOEFF_NORMED	1.0	117	8	107	82	2	43.41048502922058
16	13	13	0.8	both	cv2.TM_CCOEFF_NORMED	1.0	204	16	91	74	2	34.67089343070984
16	14	14	0.8	both	cv2.TM_CCOEFF_NORMED	1.0	470	9	74	73	2	13.419004678726196
16	15	15	0.8	both	cv2.TM_CCOEFF_NORMED	1.0	108	7	41	72	2	25.927127361297607
16	16	16	0.8	both	cv2.TM_CCOEFF_NORMED	1.0	340	6	56	82	2	15.126475095748901
16	17	17	0.8	both	cv2.TM_CCOEFF_NORMED	1.0	182	5	83	74	2	22.11660933494568
16	18	18	0.8	both	cv2.TM_CCOEFF_NORMED	1.0	485	14	94	65	2	23.22449040412903
16	19	19	0.8	both	cv2.TM_CCOEFF_NORMED	1.0	208	5	95	84	2	34.772844076156616
16	20	20	0.8	both	cv2.TM_CCOEFF_NORMED	1.0	499	19	79	79	2	24.12894082069397
16	21	21	0.8	both	cv2.TM_CCOEFF_NORMED	1.0	51	8	65	54	2	31.89216423034668
16	22	22	0.8	both	cv2.TM_CCOEFF_NORMED	1.0	296	16	79	53	2	16.389081954956055
16	23	23	0.8	base	cv2.TM_CCOEFF_NORMED	1.0	10	12	68	73	2	37.156453132629395
16	24	24	0.8	both	cv2.TM_CCOEFF_NORMED	1.0	117	26	90	71	2	39.262123584747314
16	25	25	0.8	both	cv2.TM_CCOEFF_NORMED	1.0	156	18	99	81	2	24.882415533065796
16	26	26	0.8	adapted	cv2.TM_CCOEFF_NORMED	1.0	188	13	67	66	2	31.35122847557068
16	27	27	0.8	adapted	cv2.TM_CCOEFF_NORMED	1.0	295	12	38	90	2	42.23925757408142
16	28	28	0.8	adapted	cv2.TM_CCOEFF_NORMED	1.0	422	5	47	80	2	25.79169464111328
16	29	29	0.8	both	cv2.TM_CCOEFF_NORMED	1.0	133	17	56	81	2	25.691747903823853
16	30	30	0.8	both	cv2.TM_CCOEFF_NORMED	1.0	440	7	100	93	2	22.044079780578613
16	31	31	0.8	adapted	cv2.TM_CCOEFF_NORMED	1.0	108	11	59	63	2	18.525802612304688
16	32	32	0.8	adapted	cv2.TM_CCOEFF_NORMED	1.0	128	13	97	75	2	17.513558864593506
16	33	33	0.8	base	cv2.TM_CCOEFF_NORMED	1.0	51	10	64	78	2	30.448647260665894
16	34	34	0.8	both	cv2.TM_CCOEFF_NORMED	1.0	508	13	71	76	2	60.27752470970154
16	35	35	0.8	adapted	cv2.TM_CCOEFF_NORMED	1.0	286	18	75	82	2	19.263667106628418
16	36	36	0.8	adapted	cv2.TM_CCOEFF_NORMED	1.0	267	17	86	80	2	34.255335569381714
16	37	37	0.8	both	cv2.TM_CCOEFF_NORMED	1.0	204	22	73	65	2	38.41755962371826
16	38	38	0.8	base	cv2.TM_CCOEFF_NORMED	1.0	185	21	71	75	2	22.18430781364441
16	39	39	0.8	both	cv2.TM_CCOEFF_NORMED	1.0	252	11	52	88	2	40.74346661567688
16	40	40	0.8	adapted	cv2.TM_CCOEFF_NORMED	1.0	365	6	63	91	2	36.2539918422699
16	41	41	0.8	base	cv2.TM_CCOEFF_NORMED	1.0	37	6	80	80	2	41.45314884185791
16	42	42	0.8	both	cv2.TM_CCOEFF_NORMED	1.0	485	9	93	95	2	39.03286004066467
16	43	43	0.8	adapted	cv2.TM_CCOEFF_NORMED	1.0	220	21	66	63	2	8.354659080505371
16	44	44	0.8	adapted	cv2.TM_CCOEFF_NORMED	1.0	59	13	93	67	2	13.04861068725586
16	45	45	0.8	adapted	cv2.TM_CCOEFF_NORMED	1.0	329	16	67	70	2	48.45449209213257
16	46	46	0.8	adapted	cv2.TM_CCOEFF_NORMED	1.0	100	14	48	85	2	23.081137657165527
16	47	47	0.8	adapted	cv2.TM_CCOEFF_NORMED	1.0	410	14	88	67	2	17.03720188140869
17	0	0	0.8	base	cv2.TM_CCOEFF_NORMED	1.0	117	10	98	92	0	317.31528973579407
17	1	1	0.8	adapted	cv2.TM_CCOEFF_NORMED	1.0	393	20	102	68	0	37.57480835914612
17	2	2	0.8	adapted	cv2.TM_CCOEFF_NORMED	1.0	116	23	97	78	0	14.99211573600769
17	3	3	0.8	base	cv2.TM_CCOEFF_NORMED	1.0	267	7	93	75	0	8.120497226715088
17	4	4	0.8	adapted	cv2.TM_CCOEFF_NORMED	1.0	442	5	76	83	0	11.495960712432861
17	5	5	0.8	both	cv2.TM_CCOEFF_NORMED	1.0	204	18	67	66	0	8.307793855667114
17	6	6	0.8	both	cv2.TM_CCOEFF_NORMED	1.0	444	17	84	80	0	8.160771369934082
17	7	7	0.8	base	cv2.TM_CCOEFF_NORMED	1.0	375	13	78	75	0	8.755629301071167
17	8	8	0.8	adapted	cv2.TM_CCOEFF_NORMED	1.0	243	15	93	71	0	10.728954315185547
17	9	9	0.8	base	cv2.TM_CCOEFF_NORMED	1.0	468	8	69	64	0	6.9285101890563965
17	10	10	0.8	base	cv2.TM_CCOEFF_NORMED	1.0	386	13	91	77	0	11.101370096206665
17	11	11	0.8	adapted	cv2.TM_CCOEFF_NORMED	1.0	245	25	95	66	0	6.939102649688721
17	12	12	0.8	both	cv2.TM_CCOEFF_NORMED	1.0	25	11	45	82	0	6.9919514656066895
17	13	13	0.8	both	cv2.TM_CCOEFF_NORMED	1.0	440	5	54	59	0	8.185689687728882
17	14	14	0.8	both	cv2.TM_CCOEFF_NORMED	1.0	323	7	46	71	0	5.961199998855591
17	15	15	0.8	both	cv2.TM_CCOEFF_NORMED	1.0	218	10	39	77	0	5.253713846206665
17	16	16	0.8	both	cv2.TM_CCOEFF_NORMED	1.0	371	6	63	70	0	6.215319395065308
17	17	17	0.8	adapted	cv2.TM_CCOEFF_NORMED	1.0	100	5	62	65	0	5.593349933624268
17	18	18	0.8	adapted	cv2.TM_CCOEFF_NORMED	1.0	110	14	55	53	0	7.278970956802368
17	19	19	0.8	both	cv2.TM_CCOEFF_NORMED	1.0	322	8	50	65	0	4.136987924575806
17	20	20	0.8	both	cv2.TM_CCOEFF_NORMED	1.0	137	6	79	74	0	8.336440086364746
17	21	21	0.8	both	cv2.TM_CCOEFF_NORMED	1.0	42	13	67	64	0	4.642605781555176
17	22	22	0.8	base	cv2.TM_CCOEFF_NORMED	1.0	506	13	70	61	0	6.602191686630249
17	23	23	0.8	both	cv2.TM_CCOEFF_NORMED	1.0	158	10	62	77	0	6.587755918502808
17	24	24	0.8	both	cv2.TM_CCOEFF_NORMED	1.0	231	21	93	102	1	4.566160678863525
17	25	25	0.8	both	cv2.TM_CCOEFF_NORMED	1.0	231	19	103	101	1	5.720821857452393
17	26	26	0.8	both	cv2.TM_CCOEFF_NORMED	1.0	438	22	92	99	1	4.581557035446167
17	27	27	0.8	both	cv2.TM_CCOEFF_NORMED	1.0	57	18	80	74	1	5.602040767669678
17	28	28	0.8	both	cv2.TM_CCOEFF_NORMED	1.0	206	17	65	72	1	7.638540983200073
17	29	29	0.8	both	cv2.TM_CCOEFF_NORMED	1.0	285	8	67	70	1	9.325141191482544
17	30	30	0.8	both	cv2.TM_CCOEFF_NORMED	1.0	476	18	66	89	1	6.839761257171631
17	31	31	0.8	both	cv2.TM_CCOEFF_NORMED	1.0	80	12	77	68	1	34.715354442596436
17	32	32	0.8	adapted	cv2.TM_CCOEFF_NORMED	1.0	59	14	99	88	1	29.589155435562134
17	33	33	0.8	adapted	cv2.TM_CCOEFF_NORMED	1.0	128	7	83	71	1	4.841039657592773
17	34	34	0.8	both	cv2.TM_CCOEFF_NORMED	1.0	59	25	75	79	1	9.768842697143555
17	35	35	0.8	adapted	cv2.TM_CCOEFF_NORMED	1.0	59	16	106	59	1	4.957831859588623
17	36	36	0.8	adapted	cv2.TM_CCOEFF_NORMED	1.0	405	6	80	53	1	7.241169691085815
17	37	37	0.8	adapted	cv2.TM_CCOEFF_NORMED	1.0	172	7	71	49	1	9.901313543319702
17	38	38	0.8	base	cv2.TM_CCOEFF_NORMED	1.0	475	17	62	70	1	7.2867820262908936
17	39	39	0.8	both	cv2.TM_CCOEFF_NORMED	1.0	497	11	74	70	1	4.634119749069214
17	40	40	0.8	both	cv2.TM_CCOEFF_NORMED	1.0	337	11	85	83	1	6.021956205368042
17	41	41	0.8	base	cv2.TM_CCOEFF_NORMED	1.0	283	15	85	82	1	5.994158983230591
17	42	42	0.8	both	cv2.TM_CCOEFF_NORMED	1.0	276	6	56	58	1	16.69377374649048
17	43	43	0.8	both	cv2.TM_CCOEFF_NORMED	1.0	253	5	96	56	1	5.554466962814331
17	44	44	0.8	base	cv2.TM_CCOEFF_NORMED	1.0	264	12	75	77	1	6.652871608734131
17	45	45	0.8	both	cv2.TM_CCOEFF_NORMED	1.0	453	10	93	82	1	7.357381582260132
17	46	46	0.8	adapted	cv2.TM_CCOEFF_NORMED	1.0	223	7	90	69	1	9.553447008132935
17	47	47	0.8	adapted	cv2.TM_CCOEFF_NORMED	1.0	432	6	78	65	1	14.069038152694702
18	0	0	0.8	both	cv2.TM_CCOEFF_NORMED	1.0	267	20	111	69	0	1516.422026872635
18	1	1	0.8	adapted	cv2.TM_CCOEFF_NORMED	1.0	267	17	102	94	0	15.540392875671387
18	2	2	0.8	base	cv2.TM_CCOEFF_NORMED	1.0	116	23	69	94	0	19.456432104110718
18	3	3	0.8	base	cv2.TM_CCOEFF_NORMED	1.0	393	24	100	69	0	15.889310359954834
18	4	4	0.8	adapted	cv2.TM_CCOEFF_NORMED	1.0	205	27	60	66	0	23.78847575187683
18	5	5	0.8	both	cv2.TM_CCOEFF_NORMED	1.0	439	16	77	78	0	9.275410890579224
18	6	6	0.8	both	cv2.TM_CCOEFF_NORMED	1.0	438	19	100	84	0	9.589653730392456
18	7	7	0.8	base	cv2.TM_CCOEFF_NORMED	1.0	442	14	67	80	0	6.941308975219727
18	8	8	0.8	base	cv2.TM_CCOEFF_NORMED	1.0	199	12	94	72	0	13.082435846328735
18	9	9	0.8	both	cv2.TM_CCOEFF_NORMED	1.0	466	9	89	92	0	33.636168479919434
18	10	10	0.8	base	cv2.TM_CCOEFF_NORMED	1.0	246	18	79	81	0	6.019195079803467
18	11	11	0.8	adapted	cv2.TM_CCOEFF_NORMED	1.0	117	25	75	88	0	4.318917989730835
18	12	12	0.8	base	cv2.TM_CCOEFF_NORMED	1.0	438	6	49	63	0	14.123963594436646
18	13	13	0.8	both	cv2.TM_CCOEFF_NORMED	1.0	411	10	61	62	0	23.474456787109375
18	14	14	0.8	both	cv2.TM_CCOEFF_NORMED	1.0	328	17	55	70	0	29.9450261592865
18	15	15	0.8	adapted	cv2.TM_CCOEFF_NORMED	1.0	318	10	50	80	0	7.229974746704102
18	16	16	0.8	base	cv2.TM_CCOEFF_NORMED	1.0	23	6	66	70	0	19.439911127090454
18	17	17	0.8	adapted	cv2.TM_CCOEFF_NORMED	1.0	49	14	65	64	0	17.453026294708252
18	18	18	0.8	adapted	cv2.TM_CCOEFF_NORMED	1.0	477	13	39	85	0	18.52196431159973
18	19	19	0.8	both	cv2.TM_CCOEFF_NORMED	1.0	128	12	55	54	0	7.492441892623901
18	20	20	0.8	both	cv2.TM_CCOEFF_NORMED	1.0	131	8	66	78	0	6.829679250717163
18	21	21	0.8	adapted	cv2.TM_CCOEFF_NORMED	1.0	441	10	80	83	0	14.074031829833984
18	22	22	0.8	both	cv2.TM_CCOEFF_NORMED	1.0	133	13	72	58	0	8.559039831161499
18	23	23	0.8	both	cv2.TM_CCOEFF_NORMED	1.0	299	5	73	71	0	7.896295547485352
18	24	24	0.8	both	cv2.TM_CCOEFF_NORMED	1.0	57	16	103	70	1	69.27840685844421
18	25	25	0.8	both	cv2.TM_CCOEFF_NORMED	1.0	390	18	89	72	1	8.659124374389648
18	26	26	0.8	adapted	cv2.TM_CCOEFF_NORMED	1.0	57	21	96	101	1	10.995627880096436
18	27	27	0.8	base	cv2.TM_CCOEFF_NORMED	1.0	390	18	99	89	1	22.719393730163574
18	28	28	0.8	adapted	cv2.TM_CCOEFF_NORMED	1.0	206	11	67	82	1	4.205251455307007
18	29	29	0.8	adapted	cv2.TM_CCOEFF_NORMED	1.0	305	16	87	86	1	11.735598802566528
18	30	30	0.8	base	cv2.TM_CCOEFF_NORMED	1.0	247	6	72	72	1	5.764514446258545
18	31	31	0.8	both	cv2.TM_CCOEFF_NORMED	1.0	327	11	67	79	1	5.984557151794434
18	32	32	0.8	adapted	cv2.TM_CCOEFF_NORMED	1.0	183	23	85	66	1	6.155407667160034
18	33	33	0.8	adapted	cv2.TM_CCOEFF_NORMED	1.0	59	6	91	87	1	7.906097412109375
18	34	34	0.8	base	cv2.TM_CCOEFF_NORMED	1.0	183	23	67	66	1	3.963831901550293
18	35	35	0.8	base	cv2.TM_CCOEFF_NORMED	1.0	59	10	67	87	1	6.696458578109741
18	36	36	0.8	both	cv2.TM_CCOEFF_NORMED	1.0	211	18	68	49	1	5.4036455154418945
18	37	37	0.8	both	cv2.TM_CCOEFF_NORMED	1.0	318	18	80	58	1	9.393901348114014
18	38	38	0.8	both	cv2.TM_CCOEFF_NORMED	1.0	264	14	77	62	1	10.102174520492554
18	39	39	0.8	both	cv2.TM_CCOEFF_NORMED	1.0	402	11	77	71	1	12.685585498809814
18	40	40	0.8	base	cv2.TM_CCOEFF_NORMED	1.0	347	13	93	63	1	11.485562562942505
18	41	41	0.8	adapted	cv2.TM_CCOEFF_NORMED	1.0	100	16	64	55	1	12.710873365402222
18	42	42	0.8	both	cv2.TM_CCOEFF_NORMED	1.0	276	14	71	61	1	41.50094795227051
18	43	43	0.8	both	cv2.TM_CCOEFF_NORMED	1.0	175	15	66	75	1	6.207079648971558
18	44	44	0.8	adapted	cv2.TM_CCOEFF_NORMED	1.0	242	8	69	58	1	6.156512022018433
18	45	45	0.8	adapted	cv2.TM_CCOEFF_NORMED	1.0	60	7	91	79	1	5.437839984893799
18	46	46	0.8	base	cv2.TM_CCOEFF_NORMED	1.0	305	16	73	72	1	6.612335681915283
18	47	47	0.8	both	cv2.TM_CCOEFF_NORMED	1.0	510	17	93	78	1	3.5407166481018066
19	0	0	0.8	adapted	cv2.TM_CCOEFF_NORMED	1.0	116	20	75	94	0	43.12203359603882
19	1	1	0.8	base	cv2.TM_CCOEFF_NORMED	1.0	393	11	92	76	0	9.087838888168335
19	2	2	0.8	base	cv2.TM_CCOEFF_NORMED	1.0	115	9	75	69	0	8.549364566802979
19	3	3	0.8	adapted	cv2.TM_CCOEFF_NORMED	1.0	115	15	98	74	0	20.666349411010742
19	4	4	0.8	both	cv2.TM_CCOEFF_NORMED	1.0	183	7	90	68	0	19.24563241004944
19	5	5	0.8	both	cv2.TM_CCOEFF_NORMED	1.0	444	17	87	81	0	6.706730365753174
19	6	6	0.8	both	cv2.TM_CCOEFF_NORMED	1.0	191	9	91	70	0	7.435405254364014
19	7	7	0.8	adapted	cv2.TM_CCOEFF_NORMED	1.0	438	24	95	80	0	5.399507284164429
19	8	8	0.8	adapted	cv2.TM_CCOEFF_NORMED	1.0	247	7	83	71	0	4.903058767318726
19	9	9	0.8	both	cv2.TM_CCOEFF_NORMED	1.0	292	14	97	63	0	6.321826219558716
19	10	10	0.8	adapted	cv2.TM_CCOEFF_NORMED	1.0	386	13	87	76	0	5.484656572341919
19	11	11	0.8	base	cv2.TM_CCOEFF_NORMED	1.0	199	23	99	58	0	6.60655665397644
19	12	12	0.8	both	cv2.TM_CCOEFF_NORMED	1.0	411	11	52	75	0	7.2513511180877686
19	13	13	0.8	both	cv2.TM_CCOEFF_NORMED	1.0	412	11	58	59	0	8.053526401519775
19	14	14	0.8	both	cv2.TM_CCOEFF_NORMED	1.0	234	9	55	87	0	5.319949626922607
19	15	15	0.8	both	cv2.TM_CCOEFF_NORMED	1.0	375	5	48	79	0	6.861462831497192
19	16	16	0.8	both	cv2.TM_CCOEFF_NORMED	1.0	41	17	55	58	0	4.697798728942871
19	17	17	0.8	both	cv2.TM_CCOEFF_NORMED	1.0	256	10	48	75	0	8.473691701889038
19	18	18	0.8	both	cv2.TM_CCOEFF_NORMED	1.0	84	15	61	64	0	4.230327367782593
19	19	19	0.8	base	cv2.TM_CCOEFF_NORMED	1.0	437	16	64	94	0	6.084464073181152
19	20	20	0.8	adapted	cv2.TM_CCOEFF_NORMED	1.0	486	8	69	60	0	4.666240692138672
19	21	21	0.8	adapted	cv2.TM_CCOEFF_NORMED	1.0	422	7	75	70	0	5.084141969680786
19	22	22	0.8	both	cv2.TM_CCOEFF_NORMED	1.0	104	7	77	74	0	6.7725138664245605
19	23	23	0.8	both	cv2.TM_CCOEFF_NORMED	1.0	284	6	67	60	0	6.378286600112915
19	24	24	0.8	both	cv2.TM_CCOEFF_NORMED	1.0	487	16	100	86	1	6.410031080245972
19	25	25	0.8	both	cv2.TM_CCOEFF_NORMED	1.0	438	22	103	81	1	11.00991153717041
19	26	26	0.8	both	cv2.TM_CCOEFF_NORMED	1.0	59	22	86	95	1	5.891623258590698
19	27	27	0.8	both	cv2.TM_CCOEFF_NORMED	1.0	485	12	83	79	1	3.7900285720825195
19	28	28	0.8	both	cv2.TM_CCOEFF_NORMED	1.0	381	21	67	86	1	5.252056121826172
19	29	29	0.8	both	cv2.TM_CCOEFF_NORMED	1.0	227	19	57	67	1	10.281516313552856
19	30	30	0.8	both	cv2.TM_CCOEFF_NORMED	1.0	469	13	74	68	1	6.738102674484253
19	31	31	0.8	both	cv2.TM_CCOEFF_NORMED	1.0	395	20	101	80	1	3.857208251953125
19	32	32	0.8	both	cv2.TM_CCOEFF_NORMED	1.0	59	8	92	79	1	5.6605470180511475
19	33	33	0.8	both	cv2.TM_CCOEFF_NORMED	1.0	183	9	77	70	1	4.476431846618652
19	34	34	0.8	adapted	cv2.TM_CCOEFF_NORMED	1.0	128	21	88	63	1	9.159520864486694
19	35	35	0.8	adapted	cv2.TM_CCOEFF_NORMED	1.0	59	25	97	64	1	6.241973400115967
19	36	36	0.8	both	cv2.TM_CCOEFF_NORMED	1.0	224	13	80	74	1	5.325958251953125
19	37	37	0.8	both	cv2.TM_CCOEFF_NORMED	1.0	150	18	77	64	1	5.3254075050354
19	38	38	0.8	both	cv2.TM_CCOEFF_NORMED	1.0	447	5	76	61	1	5.557693719863892
19	39	39	0.8	both	cv2.TM_CCOEFF_NORMED	1.0	420	15	73	66	1	4.060596227645874
19	40	40	0.8	both	cv2.TM_CCOEFF_NORMED	1.0	465	6	82	74	1	6.591186285018921
19	41	41	0.8	both	cv2.TM_CCOEFF_NORMED	1.0	283	11	88	50	1	5.045217990875244
19	42	42	0.8	both	cv2.TM_CCOEFF_NORMED	1.0	276	10	55	84	1	5.745756149291992
19	43	43	0.8	both	cv2.TM_CCOEFF_NORMED	1.0	317	14	98	57	1	3.3848390579223633
19	44	44	0.8	both	cv2.TM_CCOEFF_NORMED	1.0	29	12	75	80	1	3.3274543285369873
19	45	45	0.8	both	cv2.TM_CCOEFF_NORMED	1.0	332	12	67	61	1	4.3086066246032715
19	46	46	0.8	both	cv2.TM_CCOEFF_NORMED	1.0	95	5	96	84	1	2.9128048419952393
19	47	47	0.8	base	cv2.TM_CCOEFF_NORMED	1.0	431	5	77	62	1	6.023599624633789
